# Supplementary material for: The miR3367–lncRNA67–GhCYP724B module regulates male sterility by modulating brassinosteroid biosynthesis and interacting with Aorf27 in Gossypium hirsutum
Source: J Integr Plant Biol. 2024 Nov 11;67(1):169–90. doi: 10.1111/jipb.13802 (PMC11734110; doi:10.1111/jipb.13802)
Supplement: Supplementary file 2 — Table S1. Long non‐coding RNAs (lncRNAs) identified in upland cotton Table S2. Summary of public Illumina RNA sequencing (RNA‐seq) data used in the present study Table S3. Tissue specifically and differentially expressed long non‐coding RNAs (lncRNAs) in 2074A and 2074B Table S4. Expression correlation of 54 long non‐coding RNAs (lncRNAs) and 54 brassinosteroid (BR)‐related genes in upland cotton Table S5. Long non‐coding RNAs (lncRNAs) act as precursors of microRNAs (miRNAs) in upland cotton Table S6. miRNAs target to lncRNAs in upland cotton Table S7. Long non‐coding RNAs (lncRNA) acts as eTMs (endogenous target mimics) of microRNA (miRNA) Table S8. Brassinosteroid (BR) metabolite contents in GhCYP724B mutants and lncRNA67 mutants of upland cotton Table S9. 848 co‐existant differentially expressed genes in GM07 vs. wild type (WT), GM19 vs. WT, and LM04 vs. WT comparative compositions in cotton flower bud Table S10. Overexpressed Aorf27 in tobacco reduced the number and weight of seeds per pod Table S11. Primers for quantitative reverse transcription – polymerase chain reaction (qRT‐PCR) in the present study Table S12. Primers for vector construction and detection [file JIPB-67-169-s002.xls]

## Sheet: Table S1
Table S1 LncRNAs identified in upland cotton
LncRNA ID	Length (bp)	Location	Number of exon	Type	Crick-watson
TCONS_00004001	1128	A01	2	class_code "i"	-
TCONS_00009497	580	A01	2	class_code "i"	-
TCONS_00010502	549	A01	2	class_code "i"	-
TCONS_00017177	424	A01	2	class_code "i"	+
TCONS_00031623	476	A02	2	class_code "i"	+
TCONS_00038082	1254	A03	2	class_code "i"	-
TCONS_00042248	536	A03	3	class_code "i"	-
TCONS_00042249	276	A03	2	class_code "i"	-
TCONS_00042316	932	A03	3	class_code "i"	-
TCONS_00044795	778	A03	2	class_code "i"	-
TCONS_00045722	492	A03	2	class_code "i"	-
TCONS_00046012	1260	A03	3	class_code "i"	-
TCONS_00052456	910	A04	2	class_code "i"	-
TCONS_00052458	916	A04	2	class_code "i"	-
TCONS_00060095	769	A04	2	class_code "i"	+
TCONS_00062652	931	A05	2	class_code "i"	+
TCONS_00066909	815	A05	7	class_code "i"	-
TCONS_00073749	610	A05	2	class_code "i"	-
TCONS_00074184	1712	A05	6	class_code "i"	-
TCONS_00079153	528	A05	5	class_code "i"	-
TCONS_00082303	259	A05	2	class_code "i"	+
TCONS_00083369	1246	A05	3	class_code "i"	-
TCONS_00085029	643	A05	2	class_code "i"	-
TCONS_00088017	488	A05	2	class_code "i"	+
TCONS_00090259	733	A05	8	class_code "i"	-
TCONS_00569153	1931	scaffold4717	4	class_code "i"	-
TCONS_00569775	1316	scaffold4802	2	class_code "i"	-
TCONS_00000371	513	A01	2	class_code "i";	+
TCONS_00000405	1844	A01	3	class_code "i";	+
TCONS_00004741	1603	A01	3	class_code "i";	+
TCONS_00006739	1574	A01	2	class_code "i";	+
TCONS_00007480	923	A01	2	class_code "i";	-
TCONS_00009663	654	A01	2	class_code "i";	+
TCONS_00095906	904	A06	7	class_code "i";	-
TCONS_00095907	530	A06	6	class_code "i";	-
TCONS_00098112	656	A06	8	class_code "i";	-
TCONS_00100999	749	A06	7	class_code "i";	-
TCONS_00103274	1053	A06	2	class_code "i";	-
TCONS_00104381	1244	A06	2	class_code "i";	-
TCONS_00108159	721	A06	7	class_code "i";	-
TCONS_00118114	2256	A07	2	class_code "i";	+
TCONS_00120140	577	A07	2	class_code "i";	-
TCONS_00122093	1101	A07	2	class_code "i";	+
TCONS_00122734	763	A07	2	class_code "i";	-
TCONS_00123320	588	A07	2	class_code "i";	+
TCONS_00131242	504	A08	2	class_code "i";	-
TCONS_00134950	447	A08	2	class_code "i";	-
TCONS_00138770	1520	A08	2	class_code "i";	-
TCONS_00140197	634	A08	4	class_code "i";	-
TCONS_00142787	688	A08	2	class_code "i";	-
TCONS_00147854	362	A08	2	class_code "i";	-
TCONS_00148566	423	A09	3	class_code "i";	+
TCONS_00149244	846	A09	2	class_code "i";	+
TCONS_00149498	2114	A09	2	class_code "i";	+
TCONS_00149499	1819	A09	2	class_code "i";	+
TCONS_00153263	874	A09	2	class_code "i";	+
TCONS_00153717	621	A09	4	class_code "i";	+
TCONS_00155434	516	A09	2	class_code "i";	+
TCONS_00156382	1516	A09	2	class_code "i";	-
TCONS_00157395	1072	A09	2	class_code "i";	+
TCONS_00158182	499	A09	2	class_code "i";	-
TCONS_00160083	2048	A09	2	class_code "i";	+
TCONS_00161288	3942	A09	4	class_code "i";	+
TCONS_00161289	2691	A09	3	class_code "i";	+
TCONS_00161777	715	A09	2	class_code "i";	-
TCONS_00163005	1009	A09	2	class_code "i";	-
TCONS_00163676	2406	A09	3	class_code "i";	+
TCONS_00164692	1793	A09	3	class_code "i";	+
TCONS_00164990	612	A09	2	class_code "i";	-
TCONS_00172109	846	A10	2	class_code "i";	-
TCONS_00172110	1039	A10	2	class_code "i";	-
TCONS_00173229	1246	A10	2	class_code "i";	+
TCONS_00174541	507	A10	2	class_code "i";	-
TCONS_00175572	1736	A10	2	class_code "i";	-
TCONS_00177947	1014	A10	2	class_code "i";	-
TCONS_00180055	324	A10	2	class_code "i";	-
TCONS_00180621	807	A10	2	class_code "i";	+
TCONS_00181151	1163	A10	2	class_code "i";	+
TCONS_00182605	706	A10	2	class_code "i";	+
TCONS_00182606	588	A10	2	class_code "i";	+
TCONS_00184847	779	A10	3	class_code "i";	+
TCONS_00187320	527	A10	2	class_code "i";	-
TCONS_00189345	232	A11	2	class_code "i";	+
TCONS_00191129	314	A11	2	class_code "i";	-
TCONS_00191740	965	A11	2	class_code "i";	-
TCONS_00192760	524	A11	2	class_code "i";	-
TCONS_00195167	315	A11	2	class_code "i";	+
TCONS_00198830	662	A11	2	class_code "i";	-
TCONS_00198983	1041	A11	2	class_code "i";	-
TCONS_00200000	429	A11	2	class_code "i";	+
TCONS_00200261	1230	A11	3	class_code "i";	-
TCONS_00201026	360	A11	2	class_code "i";	-
TCONS_00201906	253	A11	2	class_code "i";	+
TCONS_00204367	694	A11	2	class_code "i";	-
TCONS_00204767	455	A11	2	class_code "i";	+
TCONS_00206384	426	A11	2	class_code "i";	+
TCONS_00207642	755	A11	2	class_code "i";	-
TCONS_00207749	414	A11	2	class_code "i";	-
TCONS_00208525	533	A11	2	class_code "i";	-
TCONS_00208902	344	A11	2	class_code "i";	-
TCONS_00212052	1911	A11	4	class_code "i";	+
TCONS_00216107	1299	A12	2	class_code "i";	-
TCONS_00217518	1172	A12	2	class_code "i";	-
TCONS_00222214	1403	A12	2	class_code "i";	-
TCONS_00224314	325	A12	2	class_code "i";	-
TCONS_00227308	482	A12	2	class_code "i";	-
TCONS_00228242	1482	A12	2	class_code "i";	+
TCONS_00228245	633	A12	2	class_code "i";	+
TCONS_00228796	859	A12	2	class_code "i";	-
TCONS_00229147	1431	A12	2	class_code "i";	-
TCONS_00229948	843	A12	2	class_code "i";	+
TCONS_00231547	917	A12	2	class_code "i";	-
TCONS_00233486	2276	A12	2	class_code "i";	+
TCONS_00234512	444	A12	2	class_code "i";	+
TCONS_00235202	725	A12	3	class_code "i";	-
TCONS_00236727	3662	A13	2	class_code "i";	+
TCONS_00240581	1645	A13	3	class_code "i";	+
TCONS_00241140	499	A13	2	class_code "i";	-
TCONS_00243856	759	A13	2	class_code "i";	+
TCONS_00249610	1023	A13	2	class_code "i";	-
TCONS_00250617	410	A13	2	class_code "i";	-
TCONS_00250949	1423	A13	2	class_code "i";	+
TCONS_00251825	1942	A13	2	class_code "i";	+
TCONS_00256149	1369	D01	3	class_code "i";	-
TCONS_00256403	1320	D01	2	class_code "i";	-
TCONS_00259557	1714	D01	2	class_code "i";	-
TCONS_00259696	948	D01	5	class_code "i";	-
TCONS_00261175	688	D01	2	class_code "i";	-
TCONS_00261289	848	D01	7	class_code "i";	-
TCONS_00262646	2710	D01	2	class_code "i";	-
TCONS_00262647	2713	D01	2	class_code "i";	-
TCONS_00265987	1297	D01	4	class_code "i";	-
TCONS_00268302	766	D01	3	class_code "i";	-
TCONS_00269037	592	D01	4	class_code "i";	-
TCONS_00270144	640	D01	6	class_code "i";	-
TCONS_00271805	2178	D02	2	class_code "i";	+
TCONS_00274007	1285	D02	2	class_code "i";	-
TCONS_00274008	1298	D02	2	class_code "i";	-
TCONS_00274012	823	D02	2	class_code "i";	-
TCONS_00276210	540	D02	2	class_code "i";	+
TCONS_00278271	848	D02	3	class_code "i";	-
TCONS_00279980	739	D02	4	class_code "i";	-
TCONS_00280924	1085	D02	3	class_code "i";	-
TCONS_00282917	349	D02	2	class_code "i";	+
TCONS_00283250	759	D02	2	class_code "i";	+
TCONS_00286479	745	D02	2	class_code "i";	-
TCONS_00290368	873	D02	2	class_code "i";	-
TCONS_00290820	616	D03	2	class_code "i";	+
TCONS_00293978	1347	D03	2	class_code "i";	-
TCONS_00294759	379	D03	2	class_code "i";	+
TCONS_00300960	1330	D03	2	class_code "i";	+
TCONS_00303506	568	D03	3	class_code "i";	-
TCONS_00312344	1058	D04	2	class_code "i";	-
TCONS_00314487	675	D04	3	class_code "i";	-
TCONS_00318306	1427	D04	2	class_code "i";	-
TCONS_00321742	1365	D05	2	class_code "i";	+
TCONS_00322676	518	D05	3	class_code "i";	+
TCONS_00327284	1512	D05	4	class_code "i";	-
TCONS_00327285	1525	D05	4	class_code "i";	-
TCONS_00327286	441	D05	2	class_code "i";	-
TCONS_00327329	3074	D05	2	class_code "i";	-
TCONS_00327332	1762	D05	3	class_code "i";	-
TCONS_00327333	1685	D05	2	class_code "i";	-
TCONS_00327421	549	D05	3	class_code "i";	-
TCONS_00328930	594	D05	2	class_code "i";	+
TCONS_00331050	1109	D05	3	class_code "i";	-
TCONS_00331062	2009	D05	2	class_code "i";	-
TCONS_00331161	777	D05	3	class_code "i";	-
TCONS_00333710	1522	D05	4	class_code "i";	-
TCONS_00333720	354	D05	2	class_code "i";	-
TCONS_00333723	2817	D05	3	class_code "i";	-
TCONS_00333724	1583	D05	4	class_code "i";	-
TCONS_00333725	668	D05	2	class_code "i";	-
TCONS_00334609	1093	D05	2	class_code "i";	+
TCONS_00335595	783	D05	2	class_code "i";	-
TCONS_00336116	874	D05	2	class_code "i";	-
TCONS_00336117	986	D05	3	class_code "i";	-
TCONS_00336125	3164	D05	3	class_code "i";	-
TCONS_00336126	3635	D05	2	class_code "i";	-
TCONS_00338309	1440	D05	4	class_code "i";	-
TCONS_00340240	1257	D05	4	class_code "i";	-
TCONS_00340243	2618	D05	4	class_code "i";	-
TCONS_00342053	553	D05	2	class_code "i";	-
TCONS_00342060	3088	D05	2	class_code "i";	-
TCONS_00342061	2900	D05	4	class_code "i";	-
TCONS_00343900	3403	D05	3	class_code "i";	-
TCONS_00343901	3412	D05	3	class_code "i";	-
TCONS_00343902	3281	D05	3	class_code "i";	-
TCONS_00345607	686	D05	2	class_code "i";	-
TCONS_00345653	635	D05	2	class_code "i";	-
TCONS_00348564	757	D05	2	class_code "i";	-
TCONS_00348648	3212	D05	3	class_code "i";	-
TCONS_00348649	1793	D05	3	class_code "i";	-
TCONS_00348664	432	D05	2	class_code "i";	-
TCONS_00348665	432	D05	2	class_code "i";	-
TCONS_00349173	770	D05	2	class_code "i";	+
TCONS_00349974	2067	D05	2	class_code "i";	-
TCONS_00350001	646	D05	3	class_code "i";	-
TCONS_00429170	2481	D06	2	class_code "i";	-
TCONS_00354450	1733	D06	5	class_code "i";	-
TCONS_00354452	1035	D06	7	class_code "i";	-
TCONS_00356895	871	D06	4	class_code "i";	-
TCONS_00358624	866	D06	6	class_code "i";	-
TCONS_00361566	640	D06	2	class_code "i";	-
TCONS_00362409	2132	D06	3	class_code "i";	-
TCONS_00362727	2932	D06	2	class_code "i";	-
TCONS_00369769	551	D07	2	class_code "i";	+
TCONS_00379780	515	D07	2	class_code "i";	-
TCONS_00382853	1021	D07	2	class_code "i";	+
TCONS_00384267	1010	D07	2	class_code "i";	+
TCONS_00384938	511	D07	2	class_code "i";	-
TCONS_00389368	396	D08	2	class_code "i";	+
TCONS_00392540	395	D08	2	class_code "i";	-
TCONS_00397171	1620	D08	2	class_code "i";	-
TCONS_00398409	395	D08	2	class_code "i";	-
TCONS_00399742	1912	D08	2	class_code "i";	+
TCONS_00401394	957	D08	2	class_code "i";	+
TCONS_00402366	313	D08	2	class_code "i";	-
TCONS_00402577	537	D08	3	class_code "i";	+
TCONS_00402895	1142	D08	2	class_code "i";	+
TCONS_00406082	1540	D08	4	class_code "i";	-
TCONS_00411392	2465	D09	2	class_code "i";	+
TCONS_00411393	1112	D09	3	class_code "i";	+
TCONS_00411753	1237	D09	2	class_code "i";	+
TCONS_00416367	2613	D09	2	class_code "i";	+
TCONS_00417942	272	D09	2	class_code "i";	-
TCONS_00418602	986	D09	3	class_code "i";	+
TCONS_00421201	240	D09	2	class_code "i";	-
TCONS_00421740	832	D09	2	class_code "i";	-
TCONS_00427498	1197	D09	2	class_code "i";	-
TCONS_00429336	762	D09	2	class_code "i";	+
TCONS_00429566	1767	D09	2	class_code "i";	-
TCONS_00430009	2355	D09	3	class_code "i";	+
TCONS_00436063	1098	D10	3	class_code "i";	-
TCONS_00436394	670	D10	2	class_code "i";	+
TCONS_00436711	293	D10	2	class_code "i";	+
TCONS_00437223	1033	D10	2	class_code "i";	+
TCONS_00438432	511	D10	2	class_code "i";	-
TCONS_00438433	458	D10	2	class_code "i";	-
TCONS_00448160	446	D10	2	class_code "i";	-
TCONS_00448742	1119	D10	2	class_code "i";	+
TCONS_00449941	1222	D10	2	class_code "i";	+
TCONS_00457085	366	D11	2	class_code "i";	-
TCONS_00457505	497	D11	2	class_code "i";	-
TCONS_00461237	522	D11	3	class_code "i";	-
TCONS_00465733	469	D11	2	class_code "i";	-
TCONS_00467685	1360	D11	2	class_code "i";	-
TCONS_00467827	1506	D11	3	class_code "i";	-
TCONS_00469592	525	D11	3	class_code "i";	-
TCONS_00470064	589	D11	3	class_code "i";	+
TCONS_00470065	630	D11	2	class_code "i";	+
TCONS_00471252	474	D11	4	class_code "i";	-
TCONS_00471271	797	D11	2	class_code "i";	-
TCONS_00471963	1106	D11	2	class_code "i";	+
TCONS_00471964	437	D11	2	class_code "i";	+
TCONS_00472026	389	D11	2	class_code "i";	+
TCONS_00472830	1255	D11	3	class_code "i";	-
TCONS_00473636	1003	D11	3	class_code "i";	+
TCONS_00483213	1920	D12	5	class_code "i";	-
TCONS_00485669	285	D12	2	class_code "i";	-
TCONS_00486293	1694	D12	4	class_code "i";	-
TCONS_00486295	475	D12	2	class_code "i";	-
TCONS_00488271	1749	D12	4	class_code "i";	-
TCONS_00491189	467	D12	2	class_code "i";	+
TCONS_00491779	2225	D12	2	class_code "i";	-
TCONS_00493263	904	D12	2	class_code "i";	-
TCONS_00494430	1400	D12	2	class_code "i";	-
TCONS_00497486	2191	D12	3	class_code "i";	-
TCONS_00497745	389	D12	2	class_code "i";	+
TCONS_00498376	206	D12	2	class_code "i";	-
TCONS_00500985	1205	D12	3	class_code "i";	-
TCONS_00501723	281	D13	2	class_code "i";	+
TCONS_00503548	1101	D13	3	class_code "i";	+
TCONS_00507590	656	D13	2	class_code "i";	-
TCONS_00511829	559	D13	2	class_code "i";	-
TCONS_00514391	4598	D13	2	class_code "i";	-
TCONS_00514559	1186	D13	2	class_code "i";	+
TCONS_00515789	442	D13	5	class_code "i";	-
TCONS_00517240	706	D13	3	class_code "i";	+
TCONS_00517731	463	D13	2	class_code "i";	-
TCONS_00518106	5894	D13	2	class_code "i";	-
TCONS_00519240	611	D13	3	class_code "i";	-
TCONS_00520547	618	D13	2	class_code "i";	+
TCONS_00520708	361	D13	3	class_code "i";	+
TCONS_00535407	1045	scaffold1927_A08	3	class_code "i";	+
TCONS_00535435	822	scaffold1927_A08	2	class_code "i";	+
TCONS_00536011	431	scaffold1941_A08	2	class_code "i";	-
TCONS_00555200	844	scaffold3920_D03	2	class_code "i";	+
TCONS_00559367	1307	scaffold4091_D06	2	class_code "i";	-
TCONS_00559421	1040	scaffold4091_D06	2	class_code "i";	-
TCONS_00559576	548	scaffold4099_D06	2	class_code "i";	-
TCONS_00560091	460	scaffold4165_D06	2	class_code "i";	-
TCONS_00562407	1162	scaffold4326_D09	5	class_code "i";	+
TCONS_00562457	1348	scaffold4326_D09	4	class_code "i";	+
TCONS_00562967	325	scaffold4395_D10	2	class_code "i";	-
TCONS_00564757	712	scaffold4490_D11	2	class_code "i";	+
TCONS_00565506	735	scaffold4530_D11	4	class_code "i";	-
TCONS_00565507	253	scaffold4530_D11	2	class_code "i";	-
TCONS_00565711	604	scaffold4530_D11	3	class_code "i";	-
TCONS_00568467	793	scaffold4665_D13	3	class_code "i";	-
TCONS_00568468	991	scaffold4665_D13	2	class_code "i";	-
TCONS_00570901	481	scaffold490_A02	2	class_code "i";	+
TCONS_00572877	289	scaffold509_A03	2	class_code "i";	-
TCONS_00001065	1551	A01	2	class_code "u";	+
TCONS_00001577	948	A01	2	class_code "u";	+
TCONS_00004429	1144	A01	2	class_code "u";	-
TCONS_00004842	751	A01	2	class_code "u";	+
TCONS_00004950	763	A01	2	class_code "u";	+
TCONS_00005023	781	A01	2	class_code "u";	+
TCONS_00005042	1053	A01	2	class_code "u";	+
TCONS_00005150	1045	A01	2	class_code "u";	+
TCONS_00005392	714	A01	3	class_code "u";	+
TCONS_00005715	664	A01	2	class_code "u";	-
TCONS_00006038	603	A01	4	class_code "u";	-
TCONS_00006103	1264	A01	3	class_code "u";	-
TCONS_00006258	956	A01	5	class_code "u";	-
TCONS_00006288	824	A01	4	class_code "u";	-
TCONS_00006326	1345	A01	4	class_code "u";	-
TCONS_00006336	302	A01	3	class_code "u";	-
TCONS_00006498	380	A01	2	class_code "u";	-
TCONS_00006510	343	A01	2	class_code "u";	-
TCONS_00006533	940	A01	2	class_code "u";	-
TCONS_00007048	2967	A01	2	class_code "u";	+
TCONS_00007049	3196	A01	2	class_code "u";	+
TCONS_00007221	1653	A01	2	class_code "u";	+
TCONS_00007788	2697	A01	2	class_code "u";	-
TCONS_00007879	866	A01	6	class_code "u";	-
TCONS_00008050	1423	A01	2	class_code "u";	-
TCONS_00008377	2658	A01	2	class_code "u";	+
TCONS_00008526	241	A01	2	class_code "u";	+
TCONS_00008740	1051	A01	2	class_code "u";	+
TCONS_00008937	1366	A01	3	class_code "u";	-
TCONS_00008940	2663	A01	2	class_code "u";	-
TCONS_00008977	935	A01	2	class_code "u";	-
TCONS_00009043	570	A01	2	class_code "u";	-
TCONS_00009195	2557	A01	2	class_code "u";	-
TCONS_00009216	2089	A01	2	class_code "u";	-
TCONS_00009257	1019	A01	2	class_code "u";	-
TCONS_00009366	2535	A01	2	class_code "u";	-
TCONS_00009713	262	A01	2	class_code "u";	+
TCONS_00009750	1707	A01	2	class_code "u";	+
TCONS_00010065	476	A01	4	class_code "u";	+
TCONS_00010088	205	A01	2	class_code "u";	+
TCONS_00010114	650	A01	2	class_code "u";	+
TCONS_00010188	518	A01	2	class_code "u";	-
TCONS_00010481	888	A01	2	class_code "u";	-
TCONS_00010566	1769	A01	3	class_code "u";	-
TCONS_00010567	1482	A01	6	class_code "u";	-
TCONS_00010570	1486	A01	4	class_code "u";	-
TCONS_00010612	742	A01	5	class_code "u";	-
TCONS_00010679	243	A01	2	class_code "u";	-
TCONS_00011035	1083	A01	2	class_code "u";	+
TCONS_00011135	2189	A01	2	class_code "u";	+
TCONS_00011244	566	A01	2	class_code "u";	+
TCONS_00011338	2912	A01	4	class_code "u";	-
TCONS_00011441	981	A01	3	class_code "u";	-
TCONS_00011539	311	A01	2	class_code "u";	-
TCONS_00011592	1451	A01	2	class_code "u";	-
TCONS_00011673	1619	A01	5	class_code "u";	-
TCONS_00011972	685	A01	2	class_code "u";	+
TCONS_00011974	734	A01	2	class_code "u";	+
TCONS_00012092	566	A01	2	class_code "u";	+
TCONS_00012138	276	A01	2	class_code "u";	+
TCONS_00012171	1710	A01	2	class_code "u";	+
TCONS_00012295	1738	A01	3	class_code "u";	+
TCONS_00012405	2560	A01	3	class_code "u";	-
TCONS_00012665	1192	A01	3	class_code "u";	-
TCONS_00012672	563	A01	2	class_code "u";	-
TCONS_00012674	622	A01	2	class_code "u";	-
TCONS_00012730	1846	A01	3	class_code "u";	-
TCONS_00012736	670	A01	2	class_code "u";	-
TCONS_00012875	996	A01	2	class_code "u";	-
TCONS_00013018	871	A01	2	class_code "u";	+
TCONS_00013190	322	A01	3	class_code "u";	+
TCONS_00013212	281	A01	2	class_code "u";	+
TCONS_00013495	1087	A01	3	class_code "u";	-
TCONS_00013525	1593	A01	2	class_code "u";	-
TCONS_00013713	3746	A01	3	class_code "u";	-
TCONS_00013735	342	A01	2	class_code "u";	-
TCONS_00013794	2941	A01	3	class_code "u";	-
TCONS_00013932	808	A01	2	class_code "u";	-
TCONS_00014081	1293	A01	2	class_code "u";	+
TCONS_00014218	1117	A01	2	class_code "u";	+
TCONS_00014252	1531	A01	4	class_code "u";	+
TCONS_00014515	2656	A01	2	class_code "u";	-
TCONS_00014546	746	A01	2	class_code "u";	-
TCONS_00014712	1948	A01	3	class_code "u";	-
TCONS_00014713	690	A01	2	class_code "u";	-
TCONS_00014799	1124	A01	3	class_code "u";	-
TCONS_00014824	299	A01	2	class_code "u";	-
TCONS_00015068	415	A01	2	class_code "u";	+
TCONS_00015136	445	A01	2	class_code "u";	+
TCONS_00015148	481	A01	3	class_code "u";	+
TCONS_00015184	651	A01	2	class_code "u";	+
TCONS_00015231	1581	A01	2	class_code "u";	+
TCONS_00015289	829	A01	2	class_code "u";	+
TCONS_00015324	2707	A01	3	class_code "u";	+
TCONS_00015378	2406	A01	2	class_code "u";	-
TCONS_00015433	684	A01	2	class_code "u";	-
TCONS_00015442	1268	A01	5	class_code "u";	-
TCONS_00015450	3712	A01	3	class_code "u";	-
TCONS_00015571	593	A01	4	class_code "u";	-
TCONS_00015617	1986	A01	2	class_code "u";	-
TCONS_00015628	2648	A01	2	class_code "u";	-
TCONS_00015666	1535	A01	4	class_code "u";	-
TCONS_00015702	1819	A01	2	class_code "u";	-
TCONS_00015958	430	A01	2	class_code "u";	+
TCONS_00016084	942	A01	2	class_code "u";	+
TCONS_00016138	354	A01	2	class_code "u";	+
TCONS_00016369	2230	A01	2	class_code "u";	-
TCONS_00016535	2109	A01	2	class_code "u";	-
TCONS_00016563	2561	A01	2	class_code "u";	-
TCONS_00016605	1234	A01	7	class_code "u";	-
TCONS_00016606	725	A01	2	class_code "u";	-
TCONS_00016626	787	A01	2	class_code "u";	-
TCONS_00016640	842	A01	5	class_code "u";	-
TCONS_00016698	1305	A01	2	class_code "u";	-
TCONS_00017012	799	A01	2	class_code "u";	+
TCONS_00017013	3176	A01	3	class_code "u";	+
TCONS_00017014	2891	A01	3	class_code "u";	+
TCONS_00017054	687	A01	2	class_code "u";	+
TCONS_00017236	2097	A01	4	class_code "u";	-
TCONS_00017261	836	A01	2	class_code "u";	-
TCONS_00017358	1305	A01	2	class_code "u";	-
TCONS_00017409	2055	A01	2	class_code "u";	-
TCONS_00017414	2246	A01	3	class_code "u";	-
TCONS_00017450	732	A01	7	class_code "u";	-
TCONS_00017451	1672	A01	5	class_code "u";	-
TCONS_00017452	1710	A01	7	class_code "u";	-
TCONS_00017477	833	A01	5	class_code "u";	-
TCONS_00017519	967	A01	2	class_code "u";	-
TCONS_00017526	1070	A01	2	class_code "u";	-
TCONS_00018922	1609	A02	2	class_code "u";	+
TCONS_00020721	424	A02	2	class_code "u";	-
TCONS_00021248	318	A02	2	class_code "u";	-
TCONS_00021657	1030	A02	4	class_code "u";	+
TCONS_00021767	678	A02	5	class_code "u";	+
TCONS_00021839	966	A02	4	class_code "u";	+
TCONS_00022301	786	A02	2	class_code "u";	-
TCONS_00022598	480	A02	3	class_code "u";	-
TCONS_00023472	1707	A02	2	class_code "u";	+
TCONS_00024011	1335	A02	3	class_code "u";	-
TCONS_00024198	757	A02	2	class_code "u";	-
TCONS_00024528	1087	A02	4	class_code "u";	+
TCONS_00024570	1560	A02	3	class_code "u";	+
TCONS_00024591	3133	A02	3	class_code "u";	+
TCONS_00024695	1678	A02	2	class_code "u";	+
TCONS_00024738	813	A02	4	class_code "u";	+
TCONS_00024905	787	A02	2	class_code "u";	-
TCONS_00025111	440	A02	3	class_code "u";	-
TCONS_00025120	1396	A02	2	class_code "u";	-
TCONS_00025792	1239	A02	3	class_code "u";	+
TCONS_00026107	1738	A02	3	class_code "u";	-
TCONS_00026192	726	A02	6	class_code "u";	-
TCONS_00026193	308	A02	5	class_code "u";	-
TCONS_00026345	762	A02	2	class_code "u";	-
TCONS_00026675	722	A02	3	class_code "u";	+
TCONS_00026676	567	A02	4	class_code "u";	+
TCONS_00027143	773	A02	5	class_code "u";	-
TCONS_00027223	389	A02	2	class_code "u";	-
TCONS_00027545	1360	A02	5	class_code "u";	+
TCONS_00027573	356	A02	2	class_code "u";	+
TCONS_00027602	2040	A02	2	class_code "u";	+
TCONS_00027626	293	A02	3	class_code "u";	+
TCONS_00027677	898	A02	3	class_code "u";	+
TCONS_00027686	842	A02	2	class_code "u";	+
TCONS_00027865	594	A02	2	class_code "u";	-
TCONS_00027953	1051	A02	3	class_code "u";	-
TCONS_00027988	1478	A02	2	class_code "u";	-
TCONS_00028169	623	A02	3	class_code "u";	-
TCONS_00028410	1126	A02	2	class_code "u";	+
TCONS_00028494	833	A02	2	class_code "u";	+
TCONS_00028564	1127	A02	2	class_code "u";	+
TCONS_00028829	1283	A02	2	class_code "u";	-
TCONS_00028868	432	A02	2	class_code "u";	-
TCONS_00028896	716	A02	3	class_code "u";	-
TCONS_00028897	495	A02	5	class_code "u";	-
TCONS_00028911	437	A02	3	class_code "u";	-
TCONS_00029235	397	A02	2	class_code "u";	+
TCONS_00029275	539	A02	2	class_code "u";	+
TCONS_00029305	1553	A02	5	class_code "u";	+
TCONS_00029360	757	A02	2	class_code "u";	+
TCONS_00029407	1100	A02	6	class_code "u";	+
TCONS_00029426	2932	A02	2	class_code "u";	+
TCONS_00029517	290	A02	2	class_code "u";	+
TCONS_00029842	954	A02	2	class_code "u";	-
TCONS_00030108	784	A02	5	class_code "u";	+
TCONS_00030186	739	A02	3	class_code "u";	+
TCONS_00030215	485	A02	3	class_code "u";	+
TCONS_00030226	1337	A02	3	class_code "u";	+
TCONS_00030583	418	A02	2	class_code "u";	-
TCONS_00030783	1678	A02	2	class_code "u";	+
TCONS_00030791	1223	A02	6	class_code "u";	+
TCONS_00030860	1256	A02	3	class_code "u";	+
TCONS_00030861	817	A02	3	class_code "u";	+
TCONS_00031004	929	A02	2	class_code "u";	+
TCONS_00031107	1461	A02	2	class_code "u";	-
TCONS_00031182	685	A02	2	class_code "u";	-
TCONS_00031205	1124	A02	2	class_code "u";	-
TCONS_00031331	2036	A02	3	class_code "u";	-
TCONS_00031568	695	A02	2	class_code "u";	+
TCONS_00031696	947	A02	2	class_code "u";	+
TCONS_00031876	1102	A02	2	class_code "u";	-
TCONS_00031918	873	A02	5	class_code "u";	-
TCONS_00032632	1679	A03	3	class_code "u";	+
TCONS_00033142	1091	A03	3	class_code "u";	+
TCONS_00033339	482	A03	2	class_code "u";	+
TCONS_00035243	1253	A03	4	class_code "u";	-
TCONS_00035244	1418	A03	5	class_code "u";	-
TCONS_00035544	1461	A03	4	class_code "u";	-
TCONS_00035552	677	A03	3	class_code "u";	-
TCONS_00037568	1213	A03	3	class_code "u";	-
TCONS_00037870	391	A03	2	class_code "u";	-
TCONS_00038056	465	A03	2	class_code "u";	-
TCONS_00038134	1573	A03	6	class_code "u";	-
TCONS_00038318	530	A03	3	class_code "u";	-
TCONS_00038392	566	A03	2	class_code "u";	-
TCONS_00038638	1094	A03	2	class_code "u";	+
TCONS_00038683	638	A03	3	class_code "u";	+
TCONS_00039338	543	A03	4	class_code "u";	-
TCONS_00039685	1001	A03	2	class_code "u";	-
TCONS_00039703	1707	A03	5	class_code "u";	-
TCONS_00039806	629	A03	6	class_code "u";	-
TCONS_00039808	940	A03	2	class_code "u";	-
TCONS_00039986	1064	A03	2	class_code "u";	-
TCONS_00039987	1727	A03	2	class_code "u";	-
TCONS_00039994	859	A03	2	class_code "u";	-
TCONS_00040053	449	A03	2	class_code "u";	-
TCONS_00040198	2525	A03	2	class_code "u";	+
TCONS_00040287	1425	A03	4	class_code "u";	+
TCONS_00040288	1506	A03	3	class_code "u";	+
TCONS_00040376	1166	A03	2	class_code "u";	+
TCONS_00040699	1185	A03	2	class_code "u";	+
TCONS_00040751	556	A03	2	class_code "u";	+
TCONS_00041038	707	A03	2	class_code "u";	-
TCONS_00041177	356	A03	3	class_code "u";	-
TCONS_00041178	2711	A03	3	class_code "u";	-
TCONS_00041399	1107	A03	2	class_code "u";	-
TCONS_00041756	1260	A03	2	class_code "u";	+
TCONS_00041827	543	A03	3	class_code "u";	+
TCONS_00041896	1022	A03	2	class_code "u";	+
TCONS_00042056	665	A03	2	class_code "u";	+
TCONS_00042217	379	A03	2	class_code "u";	-
TCONS_00042452	673	A03	5	class_code "u";	-
TCONS_00042638	825	A03	2	class_code "u";	-
TCONS_00042659	1106	A03	3	class_code "u";	-
TCONS_00042667	454	A03	4	class_code "u";	-
TCONS_00042879	1537	A03	2	class_code "u";	+
TCONS_00042942	1863	A03	5	class_code "u";	+
TCONS_00043103	1374	A03	2	class_code "u";	+
TCONS_00043216	516	A03	2	class_code "u";	+
TCONS_00043481	1598	A03	2	class_code "u";	-
TCONS_00043487	866	A03	3	class_code "u";	-
TCONS_00043726	1950	A03	2	class_code "u";	-
TCONS_00043830	1011	A03	3	class_code "u";	-
TCONS_00044347	962	A03	2	class_code "u";	+
TCONS_00044555	391	A03	2	class_code "u";	-
TCONS_00044599	338	A03	2	class_code "u";	-
TCONS_00044675	2181	A03	2	class_code "u";	-
TCONS_00044728	294	A03	3	class_code "u";	-
TCONS_00044834	538	A03	2	class_code "u";	-
TCONS_00044963	2636	A03	3	class_code "u";	-
TCONS_00044964	2517	A03	4	class_code "u";	-
TCONS_00045080	2378	A03	2	class_code "u";	+
TCONS_00045081	786	A03	3	class_code "u";	+
TCONS_00045183	1261	A03	3	class_code "u";	+
TCONS_00045323	772	A03	2	class_code "u";	+
TCONS_00045490	504	A03	2	class_code "u";	+
TCONS_00045526	628	A03	2	class_code "u";	+
TCONS_00045998	2242	A03	3	class_code "u";	-
TCONS_00046059	855	A03	2	class_code "u";	-
TCONS_00046060	855	A03	2	class_code "u";	-
TCONS_00046147	2363	A03	5	class_code "u";	-
TCONS_00046148	3074	A03	2	class_code "u";	-
TCONS_00046482	937	A03	2	class_code "u";	+
TCONS_00046611	735	A03	3	class_code "u";	+
TCONS_00047004	880	A03	3	class_code "u";	-
TCONS_00047005	2109	A03	2	class_code "u";	-
TCONS_00047006	1903	A03	3	class_code "u";	-
TCONS_00047187	262	A03	2	class_code "u";	-
TCONS_00047405	442	A03	2	class_code "u";	+
TCONS_00047407	1134	A03	4	class_code "u";	+
TCONS_00047479	868	A03	2	class_code "u";	+
TCONS_00047550	834	A03	2	class_code "u";	+
TCONS_00047643	874	A03	4	class_code "u";	+
TCONS_00047858	701	A03	2	class_code "u";	-
TCONS_00047987	334	A03	2	class_code "u";	-
TCONS_00047992	558	A03	2	class_code "u";	-
TCONS_00048003	1317	A03	4	class_code "u";	-
TCONS_00048284	1669	A03	2	class_code "u";	+
TCONS_00048524	669	A03	2	class_code "u";	+
TCONS_00048690	3124	A03	2	class_code "u";	-
TCONS_00048797	1147	A03	5	class_code "u";	-
TCONS_00048840	1069	A03	3	class_code "u";	-
TCONS_00048847	3303	A03	4	class_code "u";	-
TCONS_00048855	1834	A03	2	class_code "u";	-
TCONS_00048952	706	A03	3	class_code "u";	-
TCONS_00049076	413	A03	2	class_code "u";	+
TCONS_00049129	828	A03	2	class_code "u";	+
TCONS_00049271	699	A03	2	class_code "u";	+
TCONS_00049275	497	A03	2	class_code "u";	+
TCONS_00049315	502	A03	2	class_code "u";	+
TCONS_00049432	635	A03	2	class_code "u";	-
TCONS_00049535	460	A03	3	class_code "u";	-
TCONS_00049564	1650	A03	3	class_code "u";	-
TCONS_00049607	971	A03	5	class_code "u";	-
TCONS_00049674	1781	A03	3	class_code "u";	-
TCONS_00049756	1295	A03	2	class_code "u";	-
TCONS_00049763	2155	A03	6	class_code "u";	-
TCONS_00050176	410	A04	3	class_code "u";	+
TCONS_00051022	616	A04	2	class_code "u";	+
TCONS_00051581	3822	A04	3	class_code "u";	-
TCONS_00052187	1323	A04	2	class_code "u";	-
TCONS_00052220	947	A04	2	class_code "u";	-
TCONS_00052401	363	A04	2	class_code "u";	-
TCONS_00052749	662	A04	2	class_code "u";	+
TCONS_00052795	778	A04	2	class_code "u";	+
TCONS_00053090	565	A04	2	class_code "u";	+
TCONS_00053091	621	A04	2	class_code "u";	+
TCONS_00053429	1662	A04	4	class_code "u";	-
TCONS_00053706	1252	A04	2	class_code "u";	-
TCONS_00053980	1844	A04	3	class_code "u";	+
TCONS_00054026	876	A04	4	class_code "u";	+
TCONS_00054186	692	A04	2	class_code "u";	+
TCONS_00054479	608	A04	2	class_code "u";	-
TCONS_00054679	365	A04	3	class_code "u";	-
TCONS_00054680	488	A04	3	class_code "u";	-
TCONS_00054692	1372	A04	4	class_code "u";	-
TCONS_00054729	912	A04	2	class_code "u";	-
TCONS_00054792	969	A04	2	class_code "u";	-
TCONS_00054981	1047	A04	2	class_code "u";	+
TCONS_00055203	1090	A04	3	class_code "u";	+
TCONS_00055345	3948	A04	4	class_code "u";	-
TCONS_00055552	603	A04	3	class_code "u";	-
TCONS_00055721	816	A04	3	class_code "u";	+
TCONS_00055722	978	A04	2	class_code "u";	+
TCONS_00056223	1593	A04	3	class_code "u";	-
TCONS_00056276	909	A04	2	class_code "u";	-
TCONS_00056277	1107	A04	2	class_code "u";	-
TCONS_00056316	584	A04	2	class_code "u";	-
TCONS_00056772	237	A04	2	class_code "u";	-
TCONS_00056891	1190	A04	4	class_code "u";	-
TCONS_00056931	422	A04	4	class_code "u";	-
TCONS_00057153	748	A04	3	class_code "u";	+
TCONS_00057159	1063	A04	2	class_code "u";	+
TCONS_00057199	589	A04	2	class_code "u";	+
TCONS_00057216	1236	A04	3	class_code "u";	+
TCONS_00057220	488	A04	3	class_code "u";	+
TCONS_00057467	983	A04	2	class_code "u";	-
TCONS_00057576	511	A04	2	class_code "u";	-
TCONS_00057657	1123	A04	2	class_code "u";	-
TCONS_00057705	685	A04	3	class_code "u";	+
TCONS_00057735	762	A04	3	class_code "u";	+
TCONS_00057780	2327	A04	2	class_code "u";	+
TCONS_00058125	1041	A04	2	class_code "u";	-
TCONS_00058221	1643	A04	3	class_code "u";	-
TCONS_00058306	1104	A04	3	class_code "u";	-
TCONS_00058337	1003	A04	5	class_code "u";	+
TCONS_00058492	1116	A04	3	class_code "u";	+
TCONS_00058661	2395	A04	3	class_code "u";	-
TCONS_00058760	825	A04	2	class_code "u";	-
TCONS_00058848	740	A04	2	class_code "u";	-
TCONS_00059043	1763	A04	3	class_code "u";	+
TCONS_00059109	5191	A04	3	class_code "u";	+
TCONS_00059294	472	A04	2	class_code "u";	-
TCONS_00059328	440	A04	3	class_code "u";	-
TCONS_00059349	1601	A04	3	class_code "u";	-
TCONS_00059355	1542	A04	3	class_code "u";	-
TCONS_00059457	2045	A04	2	class_code "u";	-
TCONS_00059765	910	A04	2	class_code "u";	-
TCONS_00059876	1193	A04	3	class_code "u";	-
TCONS_00059901	1123	A04	2	class_code "u";	-
TCONS_00059910	317	A04	2	class_code "u";	-
TCONS_00059965	1851	A04	2	class_code "u";	-
TCONS_00059994	814	A04	3	class_code "u";	+
TCONS_00060067	1846	A04	2	class_code "u";	+
TCONS_00060082	2199	A04	2	class_code "u";	+
TCONS_00060313	424	A04	2	class_code "u";	-
TCONS_00060954	1427	A05	3	class_code "u";	+
TCONS_00062775	604	A05	2	class_code "u";	+
TCONS_00065677	2503	A05	4	class_code "u";	-
TCONS_00065678	2653	A05	3	class_code "u";	-
TCONS_00066279	753	A05	3	class_code "u";	-
TCONS_00066737	345	A05	2	class_code "u";	-
TCONS_00066776	2366	A05	4	class_code "u";	-
TCONS_00067096	848	A05	2	class_code "u";	-
TCONS_00067105	2741	A05	2	class_code "u";	-
TCONS_00067374	1380	A05	2	class_code "u";	-
TCONS_00069113	1184	A05	2	class_code "u";	+
TCONS_00069204	676	A05	3	class_code "u";	+
TCONS_00069825	2279	A05	2	class_code "u";	+
TCONS_00070456	1890	A05	2	class_code "u";	-
TCONS_00070717	2162	A05	7	class_code "u";	-
TCONS_00070718	1907	A05	8	class_code "u";	-
TCONS_00071052	1673	A05	4	class_code "u";	-
TCONS_00071118	804	A05	4	class_code "u";	-
TCONS_00071182	1676	A05	3	class_code "u";	-
TCONS_00071352	1859	A05	4	class_code "u";	-
TCONS_00071632	455	A05	2	class_code "u";	-
TCONS_00073237	1313	A05	2	class_code "u";	-
TCONS_00073451	623	A05	2	class_code "u";	-
TCONS_00074257	2699	A05	7	class_code "u";	-
TCONS_00074259	1852	A05	5	class_code "u";	-
TCONS_00074261	1776	A05	2	class_code "u";	-
TCONS_00074295	1228	A05	2	class_code "u";	-
TCONS_00074315	1067	A05	4	class_code "u";	-
TCONS_00074411	1965	A05	2	class_code "u";	-
TCONS_00074470	1090	A05	2	class_code "u";	-
TCONS_00075614	566	A05	2	class_code "u";	+
TCONS_00075634	234	A05	3	class_code "u";	+
TCONS_00076744	994	A05	2	class_code "u";	-
TCONS_00076809	3606	A05	2	class_code "u";	-
TCONS_00077142	788	A05	2	class_code "u";	-
TCONS_00078222	314	A05	2	class_code "u";	+
TCONS_00078827	1918	A05	6	class_code "u";	-
TCONS_00078828	1366	A05	4	class_code "u";	-
TCONS_00079123	718	A05	6	class_code "u";	-
TCONS_00079205	782	A05	2	class_code "u";	-
TCONS_00079264	722	A05	2	class_code "u";	-
TCONS_00079762	559	A05	4	class_code "u";	+
TCONS_00080890	945	A05	2	class_code "u";	-
TCONS_00080909	1046	A05	5	class_code "u";	-
TCONS_00080910	1147	A05	5	class_code "u";	-
TCONS_00081095	1354	A05	3	class_code "u";	-
TCONS_00081118	831	A05	2	class_code "u";	-
TCONS_00081120	913	A05	4	class_code "u";	-
TCONS_00081167	1657	A05	2	class_code "u";	-
TCONS_00081199	2094	A05	4	class_code "u";	-
TCONS_00081206	912	A05	3	class_code "u";	-
TCONS_00081385	455	A05	2	class_code "u";	-
TCONS_00081448	465	A05	2	class_code "u";	-
TCONS_00082062	653	A05	2	class_code "u";	+
TCONS_00082250	896	A05	3	class_code "u";	+
TCONS_00082311	2028	A05	2	class_code "u";	+
TCONS_00082417	2152	A05	2	class_code "u";	+
TCONS_00082724	828	A05	2	class_code "u";	-
TCONS_00083032	776	A05	2	class_code "u";	-
TCONS_00083101	1443	A05	2	class_code "u";	-
TCONS_00083157	1481	A05	2	class_code "u";	-
TCONS_00083167	2027	A05	5	class_code "u";	-
TCONS_00083168	681	A05	2	class_code "u";	-
TCONS_00083191	938	A05	2	class_code "u";	-
TCONS_00083227	481	A05	2	class_code "u";	-
TCONS_00083408	1274	A05	5	class_code "u";	-
TCONS_00083477	1620	A05	3	class_code "u";	-
TCONS_00084197	1814	A05	2	class_code "u";	+
TCONS_00084730	745	A05	2	class_code "u";	-
TCONS_00084900	856	A05	2	class_code "u";	-
TCONS_00084948	1346	A05	4	class_code "u";	-
TCONS_00084949	1250	A05	5	class_code "u";	-
TCONS_00084951	781	A05	3	class_code "u";	-
TCONS_00085118	1294	A05	2	class_code "u";	-
TCONS_00085128	1928	A05	6	class_code "u";	-
TCONS_00085143	1388	A05	4	class_code "u";	-
TCONS_00085144	1209	A05	2	class_code "u";	-
TCONS_00085396	679	A05	4	class_code "u";	-
TCONS_00085506	1412	A05	2	class_code "u";	-
TCONS_00085567	2078	A05	3	class_code "u";	+
TCONS_00085953	472	A05	2	class_code "u";	+
TCONS_00086118	1009	A05	2	class_code "u";	+
TCONS_00086175	1414	A05	2	class_code "u";	+
TCONS_00086318	2096	A05	3	class_code "u";	+
TCONS_00086379	341	A05	2	class_code "u";	+
TCONS_00086567	582	A05	2	class_code "u";	-
TCONS_00086922	2615	A05	2	class_code "u";	-
TCONS_00086928	718	A05	3	class_code "u";	-
TCONS_00086929	1463	A05	2	class_code "u";	-
TCONS_00086941	1657	A05	3	class_code "u";	-
TCONS_00087243	269	A05	2	class_code "u";	-
TCONS_00087741	312	A05	2	class_code "u";	+
TCONS_00087910	540	A05	2	class_code "u";	+
TCONS_00087958	1397	A05	2	class_code "u";	+
TCONS_00088014	283	A05	3	class_code "u";	+
TCONS_00088046	418	A05	2	class_code "u";	+
TCONS_00088145	958	A05	3	class_code "u";	-
TCONS_00088371	1770	A05	2	class_code "u";	-
TCONS_00088472	919	A05	2	class_code "u";	-
TCONS_00088612	485	A05	2	class_code "u";	-
TCONS_00088635	1185	A05	2	class_code "u";	-
TCONS_00088669	714	A05	3	class_code "u";	-
TCONS_00088699	3647	A05	2	class_code "u";	-
TCONS_00088741	907	A05	2	class_code "u";	-
TCONS_00088792	1656	A05	2	class_code "u";	-
TCONS_00088923	452	A05	2	class_code "u";	-
TCONS_00089504	839	A05	3	class_code "u";	+
TCONS_00089536	206	A05	2	class_code "u";	+
TCONS_00089553	710	A05	2	class_code "u";	+
TCONS_00089710	990	A05	2	class_code "u";	+
TCONS_00090153	1724	A05	2	class_code "u";	-
TCONS_00090210	1128	A05	2	class_code "u";	-
TCONS_00090215	1721	A05	2	class_code "u";	-
TCONS_00090233	612	A05	3	class_code "u";	-
TCONS_00090256	1139	A05	3	class_code "u";	-
TCONS_00090289	3399	A05	2	class_code "u";	-
TCONS_00090298	1410	A05	8	class_code "u";	-
TCONS_00090300	1279	A05	9	class_code "u";	-
TCONS_00090480	1233	A05	3	class_code "u";	-
TCONS_00091140	617	A05	2	class_code "u";	+
TCONS_00091144	612	A05	2	class_code "u";	+
TCONS_00091181	1147	A05	2	class_code "u";	+
TCONS_00091594	1619	A05	8	class_code "u";	-
TCONS_00091633	1095	A05	2	class_code "u";	-
TCONS_00091650	586	A05	3	class_code "u";	-
TCONS_00091721	2238	A05	2	class_code "u";	-
TCONS_00091747	1119	A05	2	class_code "u";	-
TCONS_00091754	921	A05	3	class_code "u";	-
TCONS_00091798	3714	A05	2	class_code "u";	-
TCONS_00091834	1873	A05	3	class_code "u";	-
TCONS_00093454	6285	A06	2	class_code "u";	+
TCONS_00094070	1746	A06	2	class_code "u";	-
TCONS_00095073	2461	A06	3	class_code "u";	-
TCONS_00095220	1193	A06	4	class_code "u";	-
TCONS_00095382	3210	A06	5	class_code "u";	-
TCONS_00095389	1578	A06	3	class_code "u";	-
TCONS_00095834	2477	A06	9	class_code "u";	-
TCONS_00096077	478	A06	2	class_code "u";	-
TCONS_00096580	1420	A06	2	class_code "u";	+
TCONS_00096849	1172	A06	2	class_code "u";	+
TCONS_00097388	1061	A06	2	class_code "u";	-
TCONS_00097778	1151	A06	3	class_code "u";	-
TCONS_00097877	2807	A06	2	class_code "u";	-
TCONS_00097889	1152	A06	4	class_code "u";	-
TCONS_00098049	2179	A06	2	class_code "u";	-
TCONS_00098074	793	A06	9	class_code "u";	-
TCONS_00098443	1090	A06	5	class_code "u";	+
TCONS_00098616	2081	A06	4	class_code "u";	+
TCONS_00098753	994	A06	2	class_code "u";	+
TCONS_00099344	1881	A06	3	class_code "u";	-
TCONS_00099394	1604	A06	3	class_code "u";	-
TCONS_00099468	4381	A06	4	class_code "u";	-
TCONS_00099469	2414	A06	5	class_code "u";	-
TCONS_00099477	1860	A06	3	class_code "u";	-
TCONS_00099479	2986	A06	6	class_code "u";	-
TCONS_00099510	1403	A06	2	class_code "u";	-
TCONS_00099611	2769	A06	9	class_code "u";	-
TCONS_00100846	1657	A06	2	class_code "u";	-
TCONS_00100893	2522	A06	2	class_code "u";	-
TCONS_00100977	1226	A06	2	class_code "u";	-
TCONS_00100979	3138	A06	9	class_code "u";	-
TCONS_00100981	1446	A06	9	class_code "u";	-
TCONS_00101226	293	A06	2	class_code "u";	+
TCONS_00101406	649	A06	3	class_code "u";	+
TCONS_00101407	1046	A06	4	class_code "u";	+
TCONS_00101626	2129	A06	2	class_code "u";	+
TCONS_00101812	634	A06	4	class_code "u";	-
TCONS_00101832	256	A06	2	class_code "u";	-
TCONS_00101846	3226	A06	3	class_code "u";	-
TCONS_00102053	457	A06	3	class_code "u";	-
TCONS_00102120	1286	A06	5	class_code "u";	-
TCONS_00102207	1855	A06	2	class_code "u";	-
TCONS_00102436	1047	A06	5	class_code "u";	+
TCONS_00102662	1168	A06	2	class_code "u";	+
TCONS_00102707	1915	A06	3	class_code "u";	+
TCONS_00102932	894	A06	2	class_code "u";	-
TCONS_00103086	1660	A06	5	class_code "u";	-
TCONS_00103166	1138	A06	4	class_code "u";	-
TCONS_00103179	535	A06	3	class_code "u";	-
TCONS_00103261	2067	A06	9	class_code "u";	-
TCONS_00103477	2424	A06	4	class_code "u";	+
TCONS_00103478	2503	A06	3	class_code "u";	+
TCONS_00103619	1033	A06	2	class_code "u";	+
TCONS_00103639	604	A06	2	class_code "u";	+
TCONS_00103739	992	A06	3	class_code "u";	+
TCONS_00103745	1107	A06	3	class_code "u";	+
TCONS_00103762	752	A06	2	class_code "u";	+
TCONS_00103963	921	A06	2	class_code "u";	-
TCONS_00104077	743	A06	4	class_code "u";	-
TCONS_00104265	1189	A06	5	class_code "u";	-
TCONS_00104293	1166	A06	2	class_code "u";	-
TCONS_00104362	705	A06	2	class_code "u";	-
TCONS_00104561	1144	A06	5	class_code "u";	+
TCONS_00104963	1375	A06	2	class_code "u";	-
TCONS_00104964	1230	A06	4	class_code "u";	-
TCONS_00104974	481	A06	2	class_code "u";	-
TCONS_00105064	1523	A06	5	class_code "u";	-
TCONS_00105065	1626	A06	5	class_code "u";	-
TCONS_00105224	1710	A06	5	class_code "u";	-
TCONS_00105225	1280	A06	4	class_code "u";	-
TCONS_00105272	2296	A06	3	class_code "u";	-
TCONS_00105371	1185	A06	2	class_code "u";	-
TCONS_00105373	518	A06	3	class_code "u";	-
TCONS_00105629	1722	A06	4	class_code "u";	+
TCONS_00105630	1529	A06	5	class_code "u";	+
TCONS_00105757	1622	A06	2	class_code "u";	+
TCONS_00105836	1584	A06	4	class_code "u";	+
TCONS_00105853	1696	A06	3	class_code "u";	+
TCONS_00105913	1088	A06	4	class_code "u";	+
TCONS_00106001	1560	A06	3	class_code "u";	-
TCONS_00106010	348	A06	2	class_code "u";	-
TCONS_00106012	457	A06	3	class_code "u";	-
TCONS_00106051	1160	A06	2	class_code "u";	-
TCONS_00106078	1109	A06	3	class_code "u";	-
TCONS_00106143	1323	A06	3	class_code "u";	-
TCONS_00106232	1298	A06	4	class_code "u";	-
TCONS_00106233	1532	A06	2	class_code "u";	-
TCONS_00106284	3717	A06	4	class_code "u";	-
TCONS_00106289	1446	A06	6	class_code "u";	-
TCONS_00106378	2501	A06	9	class_code "u";	-
TCONS_00106564	934	A06	6	class_code "u";	+
TCONS_00106569	1088	A06	3	class_code "u";	+
TCONS_00106684	2020	A06	2	class_code "u";	+
TCONS_00106776	1900	A06	2	class_code "u";	+
TCONS_00106785	6052	A06	3	class_code "u";	+
TCONS_00107121	995	A06	2	class_code "u";	-
TCONS_00107122	368	A06	2	class_code "u";	-
TCONS_00107163	910	A06	2	class_code "u";	-
TCONS_00107245	606	A06	2	class_code "u";	-
TCONS_00107466	1400	A06	2	class_code "u";	+
TCONS_00107467	1066	A06	4	class_code "u";	+
TCONS_00107472	1022	A06	2	class_code "u";	+
TCONS_00107598	971	A06	2	class_code "u";	+
TCONS_00107670	996	A06	3	class_code "u";	+
TCONS_00107738	960	A06	3	class_code "u";	+
TCONS_00107813	513	A06	2	class_code "u";	-
TCONS_00108018	546	A06	3	class_code "u";	-
TCONS_00108067	1486	A06	4	class_code "u";	-
TCONS_00108144	1235	A06	4	class_code "u";	-
TCONS_00108145	2258	A06	9	class_code "u";	-
TCONS_00108305	967	A06	2	class_code "u";	+
TCONS_00108636	1645	A06	2	class_code "u";	-
TCONS_00108645	586	A06	2	class_code "u";	-
TCONS_00108739	628	A06	2	class_code "u";	-
TCONS_00108747	474	A06	3	class_code "u";	-
TCONS_00108763	1357	A06	3	class_code "u";	-
TCONS_00108796	606	A06	3	class_code "u";	-
TCONS_00108817	1534	A06	2	class_code "u";	-
TCONS_00108829	791	A06	3	class_code "u";	-
TCONS_00108830	1245	A06	3	class_code "u";	-
TCONS_00108871	908	A06	4	class_code "u";	-
TCONS_00108898	516	A06	4	class_code "u";	-
TCONS_00108908	2027	A06	2	class_code "u";	-
TCONS_00110038	797	A07	2	class_code "u";	+
TCONS_00110209	1965	A07	2	class_code "u";	+
TCONS_00110242	668	A07	3	class_code "u";	+
TCONS_00111753	3504	A07	2	class_code "u";	-
TCONS_00112877	1244	A07	2	class_code "u";	-
TCONS_00112923	951	A07	3	class_code "u";	-
TCONS_00113259	1779	A07	2	class_code "u";	-
TCONS_00113563	1917	A07	5	class_code "u";	-
TCONS_00113763	605	A07	4	class_code "u";	-
TCONS_00114324	475	A07	4	class_code "u";	+
TCONS_00114359	714	A07	2	class_code "u";	+
TCONS_00114366	386	A07	2	class_code "u";	+
TCONS_00114728	604	A07	2	class_code "u";	+
TCONS_00115587	765	A07	3	class_code "u";	-
TCONS_00115589	829	A07	3	class_code "u";	-
TCONS_00115655	658	A07	2	class_code "u";	-
TCONS_00115905	1609	A07	4	class_code "u";	-
TCONS_00115910	886	A07	2	class_code "u";	-
TCONS_00115993	1188	A07	5	class_code "u";	-
TCONS_00116891	667	A07	2	class_code "u";	+
TCONS_00117214	757	A07	2	class_code "u";	-
TCONS_00117329	1017	A07	2	class_code "u";	-
TCONS_00117469	1282	A07	2	class_code "u";	-
TCONS_00117641	437	A07	6	class_code "u";	-
TCONS_00117715	852	A07	2	class_code "u";	-
TCONS_00117717	1461	A07	4	class_code "u";	-
TCONS_00118755	713	A07	2	class_code "u";	-
TCONS_00118955	640	A07	2	class_code "u";	-
TCONS_00118958	999	A07	3	class_code "u";	-
TCONS_00119000	1362	A07	4	class_code "u";	-
TCONS_00119018	3202	A07	2	class_code "u";	-
TCONS_00119149	777	A07	2	class_code "u";	-
TCONS_00119161	496	A07	3	class_code "u";	-
TCONS_00119265	1561	A07	3	class_code "u";	-
TCONS_00119473	261	A07	2	class_code "u";	+
TCONS_00119600	1627	A07	2	class_code "u";	+
TCONS_00120052	3950	A07	2	class_code "u";	-
TCONS_00120123	552	A07	3	class_code "u";	-
TCONS_00120183	1630	A07	2	class_code "u";	-
TCONS_00120368	393	A07	3	class_code "u";	-
TCONS_00120572	2589	A07	2	class_code "u";	-
TCONS_00121092	1794	A07	2	class_code "u";	+
TCONS_00121114	388	A07	2	class_code "u";	+
TCONS_00121499	882	A07	2	class_code "u";	-
TCONS_00121627	674	A07	2	class_code "u";	-
TCONS_00121641	676	A07	4	class_code "u";	-
TCONS_00122090	1788	A07	2	class_code "u";	+
TCONS_00122148	1699	A07	2	class_code "u";	+
TCONS_00122346	640	A07	3	class_code "u";	+
TCONS_00122570	3061	A07	2	class_code "u";	-
TCONS_00122792	347	A07	2	class_code "u";	-
TCONS_00122871	1498	A07	3	class_code "u";	-
TCONS_00122895	1051	A07	2	class_code "u";	-
TCONS_00123036	2087	A07	4	class_code "u";	-
TCONS_00123051	4085	A07	3	class_code "u";	-
TCONS_00123105	793	A07	2	class_code "u";	+
TCONS_00123135	2002	A07	2	class_code "u";	+
TCONS_00123269	609	A07	3	class_code "u";	+
TCONS_00124028	605	A07	3	class_code "u";	-
TCONS_00124098	3260	A07	3	class_code "u";	-
TCONS_00124099	3156	A07	4	class_code "u";	-
TCONS_00124126	718	A07	3	class_code "u";	-
TCONS_00124275	2055	A07	3	class_code "u";	-
TCONS_00124276	1624	A07	3	class_code "u";	-
TCONS_00124311	958	A07	5	class_code "u";	-
TCONS_00124315	911	A07	3	class_code "u";	-
TCONS_00124366	1017	A07	3	class_code "u";	+
TCONS_00124424	1142	A07	2	class_code "u";	+
TCONS_00124568	1153	A07	4	class_code "u";	+
TCONS_00124569	593	A07	4	class_code "u";	+
TCONS_00124625	1156	A07	5	class_code "u";	+
TCONS_00124895	3925	A07	2	class_code "u";	-
TCONS_00125003	381	A07	2	class_code "u";	-
TCONS_00125008	2644	A07	3	class_code "u";	-
TCONS_00125025	2333	A07	2	class_code "u";	-
TCONS_00125157	3261	A07	4	class_code "u";	-
TCONS_00125173	1295	A07	2	class_code "u";	-
TCONS_00125300	3604	A07	5	class_code "u";	-
TCONS_00125367	812	A07	2	class_code "u";	+
TCONS_00125430	763	A07	3	class_code "u";	+
TCONS_00125561	571	A07	2	class_code "u";	+
TCONS_00125574	748	A07	3	class_code "u";	+
TCONS_00125619	1894	A07	3	class_code "u";	+
TCONS_00125709	886	A07	4	class_code "u";	+
TCONS_00125784	1075	A07	2	class_code "u";	+
TCONS_00125996	465	A07	3	class_code "u";	-
TCONS_00126060	656	A07	3	class_code "u";	-
TCONS_00126061	1935	A07	4	class_code "u";	-
TCONS_00126072	921	A07	3	class_code "u";	-
TCONS_00126136	587	A07	2	class_code "u";	-
TCONS_00126263	2243	A07	5	class_code "u";	-
TCONS_00126264	1994	A07	4	class_code "u";	-
TCONS_00126436	7623	A07	3	class_code "u";	+
TCONS_00126575	575	A07	2	class_code "u";	+
TCONS_00126763	767	A07	2	class_code "u";	+
TCONS_00127014	961	A07	2	class_code "u";	-
TCONS_00127134	1085	A07	2	class_code "u";	-
TCONS_00127138	663	A07	2	class_code "u";	-
TCONS_00127154	3263	A07	3	class_code "u";	-
TCONS_00127186	1560	A07	2	class_code "u";	-
TCONS_00127243	502	A07	2	class_code "u";	-
TCONS_00127286	1098	A07	5	class_code "u";	-
TCONS_00127287	862	A07	3	class_code "u";	-
TCONS_00127323	1865	A07	2	class_code "u";	-
TCONS_00127324	2715	A07	2	class_code "u";	-
TCONS_00127329	1698	A07	2	class_code "u";	-
TCONS_00127353	1770	A07	2	class_code "u";	+
TCONS_00127534	594	A07	2	class_code "u";	+
TCONS_00127546	845	A07	3	class_code "u";	+
TCONS_00127678	551	A07	2	class_code "u";	+
TCONS_00127732	488	A07	3	class_code "u";	+
TCONS_00127803	2262	A07	2	class_code "u";	-
TCONS_00127848	305	A07	2	class_code "u";	-
TCONS_00128002	1437	A07	2	class_code "u";	-
TCONS_00128019	1416	A07	2	class_code "u";	-
TCONS_00128059	5135	A07	4	class_code "u";	-
TCONS_00128075	1045	A07	2	class_code "u";	-
TCONS_00128197	576	A07	4	class_code "u";	-
TCONS_00128205	4354	A07	3	class_code "u";	-
TCONS_00128234	795	A07	4	class_code "u";	-
TCONS_00128235	913	A07	4	class_code "u";	-
TCONS_00128663	262	A08	2	class_code "u";	+
TCONS_00131149	287	A08	2	class_code "u";	-
TCONS_00131383	1092	A08	2	class_code "u";	-
TCONS_00131481	1696	A08	2	class_code "u";	-
TCONS_00132339	1163	A08	3	class_code "u";	-
TCONS_00132956	279	A08	2	class_code "u";	-
TCONS_00133303	835	A08	3	class_code "u";	-
TCONS_00133705	1870	A08	2	class_code "u";	+
TCONS_00134122	353	A08	2	class_code "u";	+
TCONS_00134190	507	A08	2	class_code "u";	+
TCONS_00134753	633	A08	2	class_code "u";	-
TCONS_00134896	746	A08	2	class_code "u";	-
TCONS_00134930	1123	A08	3	class_code "u";	-
TCONS_00134932	1522	A08	4	class_code "u";	-
TCONS_00135004	5327	A08	3	class_code "u";	-
TCONS_00135092	1616	A08	4	class_code "u";	-
TCONS_00135094	1928	A08	2	class_code "u";	-
TCONS_00135193	911	A08	3	class_code "u";	-
TCONS_00135200	1521	A08	2	class_code "u";	-
TCONS_00135239	3324	A08	3	class_code "u";	-
TCONS_00135342	840	A08	2	class_code "u";	-
TCONS_00135480	904	A08	3	class_code "u";	-
TCONS_00136165	6747	A08	3	class_code "u";	+
TCONS_00136809	749	A08	2	class_code "u";	-
TCONS_00137958	1172	A08	3	class_code "u";	+
TCONS_00138103	569	A08	2	class_code "u";	+
TCONS_00138365	744	A08	2	class_code "u";	-
TCONS_00138595	1420	A08	7	class_code "u";	-
TCONS_00138659	1637	A08	4	class_code "u";	-
TCONS_00138675	350	A08	2	class_code "u";	-
TCONS_00138724	1992	A08	2	class_code "u";	-
TCONS_00138746	2829	A08	2	class_code "u";	-
TCONS_00139498	611	A08	2	class_code "u";	+
TCONS_00139992	1103	A08	5	class_code "u";	-
TCONS_00139993	1043	A08	5	class_code "u";	-
TCONS_00139995	1424	A08	3	class_code "u";	-
TCONS_00140020	747	A08	2	class_code "u";	-
TCONS_00140304	917	A08	3	class_code "u";	-
TCONS_00140711	667	A08	2	class_code "u";	+
TCONS_00140899	475	A08	2	class_code "u";	+
TCONS_00140974	856	A08	4	class_code "u";	+
TCONS_00141166	1102	A08	2	class_code "u";	-
TCONS_00141331	1909	A08	3	class_code "u";	-
TCONS_00141372	1170	A08	9	class_code "u";	-
TCONS_00141388	968	A08	3	class_code "u";	-
TCONS_00141401	646	A08	3	class_code "u";	-
TCONS_00141602	846	A08	2	class_code "u";	-
TCONS_00142047	553	A08	2	class_code "u";	+
TCONS_00142164	1226	A08	3	class_code "u";	+
TCONS_00142494	959	A08	3	class_code "u";	-
TCONS_00142539	1151	A08	2	class_code "u";	-
TCONS_00142545	565	A08	2	class_code "u";	-
TCONS_00142554	458	A08	2	class_code "u";	-
TCONS_00142603	1589	A08	4	class_code "u";	-
TCONS_00142678	1141	A08	2	class_code "u";	-
TCONS_00142698	1011	A08	2	class_code "u";	-
TCONS_00142752	464	A08	4	class_code "u";	-
TCONS_00142771	2880	A08	3	class_code "u";	-
TCONS_00143083	1276	A08	3	class_code "u";	+
TCONS_00143290	1621	A08	4	class_code "u";	+
TCONS_00143425	898	A08	2	class_code "u";	+
TCONS_00143433	343	A08	2	class_code "u";	+
TCONS_00143443	283	A08	2	class_code "u";	+
TCONS_00143802	395	A08	3	class_code "u";	-
TCONS_00143819	413	A08	2	class_code "u";	-
TCONS_00143907	1244	A08	5	class_code "u";	-
TCONS_00143951	1860	A08	3	class_code "u";	-
TCONS_00143952	1657	A08	4	class_code "u";	-
TCONS_00144271	331	A08	2	class_code "u";	-
TCONS_00144517	260	A08	2	class_code "u";	+
TCONS_00144617	1051	A08	3	class_code "u";	+
TCONS_00144872	356	A08	2	class_code "u";	-
TCONS_00144887	1064	A08	2	class_code "u";	-
TCONS_00144927	2922	A08	2	class_code "u";	-
TCONS_00144954	514	A08	3	class_code "u";	-
TCONS_00145057	6498	A08	5	class_code "u";	-
TCONS_00145058	5971	A08	4	class_code "u";	-
TCONS_00145100	1887	A08	3	class_code "u";	-
TCONS_00145111	1015	A08	3	class_code "u";	-
TCONS_00145149	1051	A08	2	class_code "u";	-
TCONS_00145435	251	A08	2	class_code "u";	+
TCONS_00145773	387	A08	4	class_code "u";	+
TCONS_00146040	922	A08	3	class_code "u";	-
TCONS_00146063	788	A08	2	class_code "u";	-
TCONS_00146140	1193	A08	6	class_code "u";	-
TCONS_00146156	1069	A08	5	class_code "u";	-
TCONS_00146179	1571	A08	3	class_code "u";	-
TCONS_00146250	922	A08	3	class_code "u";	-
TCONS_00146619	627	A08	4	class_code "u";	+
TCONS_00146620	1698	A08	5	class_code "u";	+
TCONS_00146997	832	A08	6	class_code "u";	-
TCONS_00146999	690	A08	3	class_code "u";	-
TCONS_00147029	1132	A08	5	class_code "u";	-
TCONS_00147068	1551	A08	4	class_code "u";	-
TCONS_00147101	1207	A08	8	class_code "u";	-
TCONS_00147140	1105	A08	8	class_code "u";	-
TCONS_00147141	1681	A08	3	class_code "u";	-
TCONS_00147155	607	A08	2	class_code "u";	-
TCONS_00147185	349	A08	3	class_code "u";	-
TCONS_00147220	467	A08	3	class_code "u";	-
TCONS_00147404	766	A08	2	class_code "u";	+
TCONS_00147577	651	A08	2	class_code "u";	+
TCONS_00147578	902	A08	4	class_code "u";	+
TCONS_00147654	720	A08	2	class_code "u";	+
TCONS_00147926	622	A08	2	class_code "u";	-
TCONS_00147958	744	A08	4	class_code "u";	-
TCONS_00148038	2358	A08	5	class_code "u";	-
TCONS_00148072	1659	A08	5	class_code "u";	-
TCONS_00148079	323	A08	2	class_code "u";	-
TCONS_00148113	940	A08	2	class_code "u";	-
TCONS_00149268	362	A09	2	class_code "u";	+
TCONS_00149582	1118	A09	3	class_code "u";	+
TCONS_00150975	1040	A09	5	class_code "u";	-
TCONS_00150978	1051	A09	4	class_code "u";	-
TCONS_00151042	528	A09	6	class_code "u";	-
TCONS_00151511	795	A09	3	class_code "u";	-
TCONS_00151692	827	A09	2	class_code "u";	-
TCONS_00151762	2126	A09	2	class_code "u";	-
TCONS_00151840	1460	A09	3	class_code "u";	-
TCONS_00151954	494	A09	2	class_code "u";	-
TCONS_00152743	1842	A09	2	class_code "u";	-
TCONS_00153329	474	A09	3	class_code "u";	+
TCONS_00154090	547	A09	2	class_code "u";	+
TCONS_00154313	2105	A09	4	class_code "u";	-
TCONS_00154455	423	A09	2	class_code "u";	-
TCONS_00154494	1288	A09	4	class_code "u";	-
TCONS_00154546	1190	A09	3	class_code "u";	-
TCONS_00154710	767	A09	4	class_code "u";	-
TCONS_00155078	2213	A09	2	class_code "u";	-
TCONS_00155548	674	A09	2	class_code "u";	+
TCONS_00155750	834	A09	2	class_code "u";	+
TCONS_00156282	791	A09	2	class_code "u";	-
TCONS_00156359	4683	A09	3	class_code "u";	-
TCONS_00156365	1698	A09	4	class_code "u";	-
TCONS_00156484	1106	A09	2	class_code "u";	-
TCONS_00157837	753	A09	2	class_code "u";	-
TCONS_00157955	1362	A09	3	class_code "u";	-
TCONS_00158304	3384	A09	2	class_code "u";	-
TCONS_00158305	3390	A09	2	class_code "u";	-
TCONS_00158312	1497	A09	4	class_code "u";	-
TCONS_00158339	370	A09	2	class_code "u";	-
TCONS_00158356	913	A09	3	class_code "u";	-
TCONS_00158831	718	A09	2	class_code "u";	+
TCONS_00159269	1110	A09	3	class_code "u";	-
TCONS_00159320	1791	A09	2	class_code "u";	-
TCONS_00159415	659	A09	4	class_code "u";	-
TCONS_00160550	5063	A09	2	class_code "u";	-
TCONS_00160703	1545	A09	2	class_code "u";	-
TCONS_00160724	223	A09	2	class_code "u";	-
TCONS_00160830	1510	A09	3	class_code "u";	-
TCONS_00160831	1716	A09	4	class_code "u";	-
TCONS_00161363	1070	A09	2	class_code "u";	+
TCONS_00161602	1259	A09	2	class_code "u";	-
TCONS_00161639	673	A09	3	class_code "u";	-
TCONS_00161650	744	A09	3	class_code "u";	-
TCONS_00161659	2085	A09	4	class_code "u";	-
TCONS_00161662	1353	A09	7	class_code "u";	-
TCONS_00161697	2413	A09	2	class_code "u";	-
TCONS_00161792	915	A09	2	class_code "u";	-
TCONS_00161946	1221	A09	2	class_code "u";	-
TCONS_00162059	1088	A09	4	class_code "u";	-
TCONS_00162385	667	A09	2	class_code "u";	+
TCONS_00162425	1146	A09	2	class_code "u";	+
TCONS_00162426	1213	A09	2	class_code "u";	+
TCONS_00162928	1565	A09	3	class_code "u";	-
TCONS_00163116	935	A09	2	class_code "u";	-
TCONS_00163270	1137	A09	4	class_code "u";	-
TCONS_00163483	1408	A09	2	class_code "u";	+
TCONS_00163694	887	A09	3	class_code "u";	+
TCONS_00163713	715	A09	2	class_code "u";	+
TCONS_00163801	1239	A09	2	class_code "u";	+
TCONS_00163802	1395	A09	3	class_code "u";	+
TCONS_00164013	343	A09	4	class_code "u";	-
TCONS_00164055	494	A09	2	class_code "u";	-
TCONS_00164057	1371	A09	4	class_code "u";	-
TCONS_00164111	4242	A09	2	class_code "u";	-
TCONS_00164267	3175	A09	2	class_code "u";	-
TCONS_00164364	1615	A09	5	class_code "u";	-
TCONS_00164944	3288	A09	2	class_code "u";	-
TCONS_00165151	3245	A09	2	class_code "u";	-
TCONS_00165515	764	A09	2	class_code "u";	+
TCONS_00165528	1853	A09	2	class_code "u";	+
TCONS_00165730	977	A09	2	class_code "u";	+
TCONS_00165743	1737	A09	2	class_code "u";	+
TCONS_00165926	594	A09	4	class_code "u";	-
TCONS_00165953	1395	A09	4	class_code "u";	-
TCONS_00165978	1170	A09	2	class_code "u";	-
TCONS_00166212	1611	A09	4	class_code "u";	-
TCONS_00166324	1470	A09	2	class_code "u";	+
TCONS_00166409	3560	A09	2	class_code "u";	+
TCONS_00166543	313	A09	4	class_code "u";	+
TCONS_00166663	1376	A09	2	class_code "u";	+
TCONS_00166736	2160	A09	2	class_code "u";	+
TCONS_00166740	287	A09	2	class_code "u";	+
TCONS_00166801	370	A09	3	class_code "u";	-
TCONS_00166860	961	A09	3	class_code "u";	-
TCONS_00166890	1022	A09	2	class_code "u";	-
TCONS_00166945	844	A09	3	class_code "u";	-
TCONS_00167083	794	A09	5	class_code "u";	-
TCONS_00168494	4378	A10	3	class_code "u";	+
TCONS_00169003	826	A10	2	class_code "u";	+
TCONS_00170056	653	A10	2	class_code "u";	-
TCONS_00170058	620	A10	2	class_code "u";	-
TCONS_00170323	1116	A10	4	class_code "u";	-
TCONS_00170324	1015	A10	4	class_code "u";	-
TCONS_00170541	2188	A10	4	class_code "u";	-
TCONS_00170887	690	A10	2	class_code "u";	-
TCONS_00171092	1053	A10	2	class_code "u";	-
TCONS_00172394	826	A10	2	class_code "u";	+
TCONS_00172844	364	A10	2	class_code "u";	+
TCONS_00172871	5394	A10	2	class_code "u";	+
TCONS_00173188	897	A10	2	class_code "u";	+
TCONS_00173263	1098	A10	2	class_code "u";	+
TCONS_00173695	1190	A10	4	class_code "u";	-
TCONS_00173888	515	A10	3	class_code "u";	-
TCONS_00173913	2172	A10	2	class_code "u";	-
TCONS_00173914	2046	A10	4	class_code "u";	-
TCONS_00173924	498	A10	3	class_code "u";	-
TCONS_00173954	755	A10	2	class_code "u";	-
TCONS_00174192	446	A10	2	class_code "u";	-
TCONS_00174314	921	A10	4	class_code "u";	-
TCONS_00174862	1832	A10	2	class_code "u";	+
TCONS_00174874	1750	A10	3	class_code "u";	+
TCONS_00175720	725	A10	5	class_code "u";	-
TCONS_00176133	762	A10	2	class_code "u";	-
TCONS_00176269	1214	A10	2	class_code "u";	-
TCONS_00176655	1598	A10	4	class_code "u";	+
TCONS_00176781	5269	A10	3	class_code "u";	+
TCONS_00176812	1159	A10	3	class_code "u";	+
TCONS_00177042	1740	A10	2	class_code "u";	+
TCONS_00177288	510	A10	4	class_code "u";	-
TCONS_00177460	821	A10	3	class_code "u";	-
TCONS_00177465	2129	A10	2	class_code "u";	-
TCONS_00177500	2835	A10	4	class_code "u";	-
TCONS_00177660	409	A10	2	class_code "u";	-
TCONS_00177972	428	A10	2	class_code "u";	+
TCONS_00178071	1118	A10	2	class_code "u";	+
TCONS_00178395	465	A10	2	class_code "u";	+
TCONS_00178848	1226	A10	4	class_code "u";	-
TCONS_00178880	1834	A10	2	class_code "u";	-
TCONS_00178944	565	A10	2	class_code "u";	-
TCONS_00178987	268	A10	2	class_code "u";	-
TCONS_00179136	945	A10	3	class_code "u";	-
TCONS_00179227	838	A10	3	class_code "u";	-
TCONS_00179258	657	A10	2	class_code "u";	-
TCONS_00179528	808	A10	4	class_code "u";	+
TCONS_00179797	494	A10	2	class_code "u";	+
TCONS_00179998	476	A10	3	class_code "u";	+
TCONS_00179999	615	A10	5	class_code "u";	+
TCONS_00180098	831	A10	3	class_code "u";	-
TCONS_00180126	672	A10	2	class_code "u";	-
TCONS_00180157	1644	A10	3	class_code "u";	-
TCONS_00180182	501	A10	3	class_code "u";	-
TCONS_00180228	1428	A10	3	class_code "u";	-
TCONS_00180261	1081	A10	4	class_code "u";	-
TCONS_00180263	795	A10	5	class_code "u";	-
TCONS_00180264	1125	A10	3	class_code "u";	-
TCONS_00180301	295	A10	2	class_code "u";	-
TCONS_00180338	356	A10	2	class_code "u";	-
TCONS_00180714	298	A10	3	class_code "u";	+
TCONS_00180891	1581	A10	2	class_code "u";	+
TCONS_00180903	477	A10	4	class_code "u";	+
TCONS_00181041	1052	A10	2	class_code "u";	+
TCONS_00181274	566	A10	3	class_code "u";	-
TCONS_00181435	690	A10	4	class_code "u";	-
TCONS_00181436	963	A10	2	class_code "u";	-
TCONS_00181468	1033	A10	2	class_code "u";	-
TCONS_00181578	908	A10	4	class_code "u";	-
TCONS_00181579	805	A10	4	class_code "u";	-
TCONS_00181595	324	A10	2	class_code "u";	-
TCONS_00181741	739	A10	2	class_code "u";	-
TCONS_00181801	1152	A10	5	class_code "u";	-
TCONS_00182077	2584	A10	3	class_code "u";	+
TCONS_00182123	1783	A10	2	class_code "u";	+
TCONS_00182325	1309	A10	2	class_code "u";	+
TCONS_00182452	1450	A10	2	class_code "u";	+
TCONS_00182801	1056	A10	2	class_code "u";	-
TCONS_00182879	1764	A10	2	class_code "u";	-
TCONS_00182905	1783	A10	2	class_code "u";	-
TCONS_00182940	1080	A10	2	class_code "u";	-
TCONS_00183007	939	A10	2	class_code "u";	-
TCONS_00183282	1120	A10	2	class_code "u";	+
TCONS_00183316	990	A10	2	class_code "u";	+
TCONS_00183317	464	A10	2	class_code "u";	+
TCONS_00183367	2619	A10	3	class_code "u";	+
TCONS_00183400	949	A10	2	class_code "u";	+
TCONS_00183402	704	A10	4	class_code "u";	+
TCONS_00183479	354	A10	2	class_code "u";	+
TCONS_00183597	1204	A10	2	class_code "u";	+
TCONS_00183704	2685	A10	2	class_code "u";	+
TCONS_00183791	1168	A10	2	class_code "u";	+
TCONS_00184001	1090	A10	4	class_code "u";	-
TCONS_00184048	1031	A10	4	class_code "u";	-
TCONS_00184121	845	A10	2	class_code "u";	-
TCONS_00184162	1478	A10	3	class_code "u";	-
TCONS_00184683	1573	A10	2	class_code "u";	+
TCONS_00184778	873	A10	4	class_code "u";	+
TCONS_00184951	604	A10	2	class_code "u";	-
TCONS_00185012	1396	A10	5	class_code "u";	-
TCONS_00185019	862	A10	4	class_code "u";	-
TCONS_00185123	656	A10	2	class_code "u";	-
TCONS_00185205	1011	A10	2	class_code "u";	-
TCONS_00185206	505	A10	4	class_code "u";	-
TCONS_00185266	529	A10	2	class_code "u";	-
TCONS_00185425	618	A10	2	class_code "u";	+
TCONS_00185636	1096	A10	3	class_code "u";	+
TCONS_00185686	893	A10	2	class_code "u";	+
TCONS_00185791	930	A10	3	class_code "u";	+
TCONS_00186012	1980	A10	3	class_code "u";	-
TCONS_00186116	1631	A10	3	class_code "u";	-
TCONS_00186222	687	A10	2	class_code "u";	-
TCONS_00186524	479	A10	2	class_code "u";	+
TCONS_00186762	1550	A10	3	class_code "u";	+
TCONS_00186980	819	A10	4	class_code "u";	-
TCONS_00187164	1632	A10	2	class_code "u";	-
TCONS_00187175	1204	A10	2	class_code "u";	-
TCONS_00187206	1792	A10	2	class_code "u";	-
TCONS_00187222	1182	A10	2	class_code "u";	-
TCONS_00187323	522	A10	3	class_code "u";	-
TCONS_00188318	704	A11	3	class_code "u";	+
TCONS_00189509	743	A11	3	class_code "u";	+
TCONS_00190117	992	A11	4	class_code "u";	+
TCONS_00191220	555	A11	2	class_code "u";	-
TCONS_00191488	467	A11	2	class_code "u";	-
TCONS_00191507	2579	A11	2	class_code "u";	-
TCONS_00191734	1984	A11	2	class_code "u";	-
TCONS_00192040	743	A11	2	class_code "u";	-
TCONS_00192389	365	A11	4	class_code "u";	-
TCONS_00192550	1778	A11	2	class_code "u";	-
TCONS_00192690	1250	A11	2	class_code "u";	-
TCONS_00192845	3583	A11	2	class_code "u";	-
TCONS_00193357	2199	A11	3	class_code "u";	-
TCONS_00194183	966	A11	2	class_code "u";	+
TCONS_00194665	2465	A11	2	class_code "u";	+
TCONS_00194702	2343	A11	2	class_code "u";	+
TCONS_00194801	1261	A11	2	class_code "u";	+
TCONS_00194932	672	A11	3	class_code "u";	+
TCONS_00195063	732	A11	2	class_code "u";	+
TCONS_00195069	613	A11	2	class_code "u";	+
TCONS_00195122	938	A11	2	class_code "u";	+
TCONS_00195194	1203	A11	5	class_code "u";	+
TCONS_00195195	1384	A11	4	class_code "u";	+
TCONS_00195506	1524	A11	2	class_code "u";	-
TCONS_00196115	867	A11	4	class_code "u";	-
TCONS_00196286	435	A11	2	class_code "u";	-
TCONS_00196287	1593	A11	2	class_code "u";	-
TCONS_00196433	946	A11	4	class_code "u";	-
TCONS_00196435	768	A11	2	class_code "u";	-
TCONS_00196573	2013	A11	2	class_code "u";	-
TCONS_00196652	1152	A11	4	class_code "u";	-
TCONS_00197616	1192	A11	2	class_code "u";	+
TCONS_00197793	559	A11	2	class_code "u";	+
TCONS_00198269	2745	A11	2	class_code "u";	-
TCONS_00198528	810	A11	2	class_code "u";	-
TCONS_00198571	641	A11	3	class_code "u";	-
TCONS_00198649	2616	A11	2	class_code "u";	-
TCONS_00198699	1406	A11	3	class_code "u";	-
TCONS_00198746	3118	A11	3	class_code "u";	-
TCONS_00198802	1116	A11	4	class_code "u";	-
TCONS_00198905	1035	A11	2	class_code "u";	-
TCONS_00199028	600	A11	2	class_code "u";	-
TCONS_00199049	1052	A11	2	class_code "u";	-
TCONS_00199399	687	A11	3	class_code "u";	+
TCONS_00200048	1031	A11	2	class_code "u";	+
TCONS_00200049	685	A11	2	class_code "u";	+
TCONS_00200588	370	A11	2	class_code "u";	-
TCONS_00200787	769	A11	2	class_code "u";	-
TCONS_00200856	1409	A11	3	class_code "u";	-
TCONS_00200982	844	A11	2	class_code "u";	-
TCONS_00201666	842	A11	2	class_code "u";	+
TCONS_00201698	1608	A11	2	class_code "u";	+
TCONS_00201715	866	A11	3	class_code "u";	+
TCONS_00201784	326	A11	2	class_code "u";	+
TCONS_00201913	1258	A11	2	class_code "u";	+
TCONS_00201920	211	A11	2	class_code "u";	+
TCONS_00201982	1131	A11	4	class_code "u";	+
TCONS_00202141	1516	A11	2	class_code "u";	-
TCONS_00202783	3640	A11	4	class_code "u";	-
TCONS_00203660	1733	A11	4	class_code "u";	+
TCONS_00203816	1350	A11	2	class_code "u";	-
TCONS_00204011	577	A11	2	class_code "u";	-
TCONS_00204029	509	A11	2	class_code "u";	-
TCONS_00204129	1647	A11	2	class_code "u";	-
TCONS_00204150	1326	A11	4	class_code "u";	-
TCONS_00204218	2229	A11	2	class_code "u";	-
TCONS_00204247	467	A11	2	class_code "u";	-
TCONS_00204340	816	A11	4	class_code "u";	-
TCONS_00204442	1144	A11	6	class_code "u";	-
TCONS_00204698	735	A11	2	class_code "u";	+
TCONS_00204734	307	A11	2	class_code "u";	+
TCONS_00204735	386	A11	2	class_code "u";	+
TCONS_00204971	624	A11	2	class_code "u";	+
TCONS_00205027	1098	A11	2	class_code "u";	+
TCONS_00205079	872	A11	2	class_code "u";	+
TCONS_00205090	1236	A11	3	class_code "u";	+
TCONS_00205264	597	A11	5	class_code "u";	+
TCONS_00205285	732	A11	2	class_code "u";	+
TCONS_00205601	1133	A11	5	class_code "u";	-
TCONS_00205619	827	A11	2	class_code "u";	-
TCONS_00205780	1430	A11	3	class_code "u";	-
TCONS_00205836	1102	A11	2	class_code "u";	-
TCONS_00205892	438	A11	2	class_code "u";	-
TCONS_00205918	1223	A11	2	class_code "u";	-
TCONS_00205920	1243	A11	3	class_code "u";	-
TCONS_00205997	1094	A11	2	class_code "u";	-
TCONS_00206038	2287	A11	2	class_code "u";	-
TCONS_00206649	536	A11	2	class_code "u";	+
TCONS_00206766	1350	A11	4	class_code "u";	+
TCONS_00207247	699	A11	2	class_code "u";	-
TCONS_00207277	1137	A11	2	class_code "u";	-
TCONS_00207279	3276	A11	2	class_code "u";	-
TCONS_00207301	2899	A11	4	class_code "u";	-
TCONS_00207398	509	A11	2	class_code "u";	-
TCONS_00207478	1358	A11	3	class_code "u";	-
TCONS_00207557	522	A11	2	class_code "u";	-
TCONS_00207575	1489	A11	2	class_code "u";	-
TCONS_00207625	526	A11	2	class_code "u";	-
TCONS_00207727	1300	A11	4	class_code "u";	-
TCONS_00207775	554	A11	3	class_code "u";	-
TCONS_00208339	472	A11	2	class_code "u";	+
TCONS_00208491	719	A11	2	class_code "u";	+
TCONS_00208958	1359	A11	2	class_code "u";	-
TCONS_00209017	613	A11	3	class_code "u";	-
TCONS_00209022	3364	A11	3	class_code "u";	-
TCONS_00209156	3869	A11	3	class_code "u";	-
TCONS_00209316	632	A11	4	class_code "u";	+
TCONS_00209337	598	A11	2	class_code "u";	+
TCONS_00209669	1452	A11	2	class_code "u";	+
TCONS_00209722	1341	A11	2	class_code "u";	+
TCONS_00210117	708	A11	5	class_code "u";	-
TCONS_00210141	631	A11	2	class_code "u";	-
TCONS_00210194	2243	A11	2	class_code "u";	-
TCONS_00210209	773	A11	2	class_code "u";	-
TCONS_00210300	810	A11	5	class_code "u";	-
TCONS_00210372	695	A11	3	class_code "u";	-
TCONS_00210398	506	A11	3	class_code "u";	-
TCONS_00210410	1563	A11	3	class_code "u";	-
TCONS_00210412	575	A11	3	class_code "u";	-
TCONS_00210413	862	A11	2	class_code "u";	-
TCONS_00210443	1083	A11	2	class_code "u";	-
TCONS_00210506	1692	A11	2	class_code "u";	-
TCONS_00210527	1708	A11	4	class_code "u";	-
TCONS_00210535	1064	A11	3	class_code "u";	-
TCONS_00210875	686	A11	2	class_code "u";	+
TCONS_00210926	672	A11	2	class_code "u";	+
TCONS_00210979	2244	A11	2	class_code "u";	+
TCONS_00210980	2282	A11	3	class_code "u";	+
TCONS_00211094	1048	A11	5	class_code "u";	+
TCONS_00211123	375	A11	2	class_code "u";	+
TCONS_00211147	1383	A11	4	class_code "u";	+
TCONS_00211306	378	A11	2	class_code "u";	-
TCONS_00211434	610	A11	2	class_code "u";	-
TCONS_00211439	584	A11	2	class_code "u";	-
TCONS_00211460	941	A11	3	class_code "u";	-
TCONS_00211529	861	A11	5	class_code "u";	-
TCONS_00211628	528	A11	3	class_code "u";	-
TCONS_00211724	4784	A11	3	class_code "u";	-
TCONS_00211732	1788	A11	3	class_code "u";	-
TCONS_00211737	649	A11	2	class_code "u";	-
TCONS_00211963	1911	A11	3	class_code "u";	+
TCONS_00212126	248	A11	2	class_code "u";	+
TCONS_00212195	1475	A11	3	class_code "u";	+
TCONS_00212226	458	A11	3	class_code "u";	+
TCONS_00212244	522	A11	4	class_code "u";	+
TCONS_00212326	394	A11	3	class_code "u";	+
TCONS_00212378	1405	A11	3	class_code "u";	+
TCONS_00212665	770	A11	2	class_code "u";	-
TCONS_00212731	527	A11	4	class_code "u";	-
TCONS_00212780	1128	A11	3	class_code "u";	-
TCONS_00212804	826	A11	2	class_code "u";	-
TCONS_00212820	437	A11	3	class_code "u";	-
TCONS_00212864	520	A11	6	class_code "u";	-
TCONS_00212943	2577	A11	3	class_code "u";	-
TCONS_00213000	988	A11	2	class_code "u";	-
TCONS_00213754	1295	A12	3	class_code "u";	+
TCONS_00214012	3025	A12	3	class_code "u";	+
TCONS_00216079	2756	A12	6	class_code "u";	-
TCONS_00217380	2126	A12	4	class_code "u";	-
TCONS_00217524	816	A12	2	class_code "u";	-
TCONS_00217626	1128	A12	3	class_code "u";	-
TCONS_00218174	1047	A12	4	class_code "u";	-
TCONS_00219003	1023	A12	3	class_code "u";	+
TCONS_00219004	765	A12	4	class_code "u";	+
TCONS_00219939	377	A12	3	class_code "u";	-
TCONS_00220053	1087	A12	3	class_code "u";	-
TCONS_00220329	1883	A12	2	class_code "u";	-
TCONS_00220411	572	A12	2	class_code "u";	-
TCONS_00220529	1192	A12	4	class_code "u";	-
TCONS_00220530	1479	A12	5	class_code "u";	-
TCONS_00220921	723	A12	2	class_code "u";	-
TCONS_00221291	1803	A12	2	class_code "u";	+
TCONS_00222324	3249	A12	3	class_code "u";	-
TCONS_00223353	914	A12	2	class_code "u";	+
TCONS_00223396	915	A12	2	class_code "u";	+
TCONS_00224228	1584	A12	8	class_code "u";	-
TCONS_00224259	771	A12	5	class_code "u";	-
TCONS_00224753	861	A12	4	class_code "u";	-
TCONS_00224755	1550	A12	2	class_code "u";	-
TCONS_00224785	2404	A12	2	class_code "u";	-
TCONS_00224845	600	A12	2	class_code "u";	-
TCONS_00225131	1009	A12	4	class_code "u";	+
TCONS_00225137	788	A12	2	class_code "u";	+
TCONS_00225192	498	A12	2	class_code "u";	+
TCONS_00225216	1052	A12	3	class_code "u";	+
TCONS_00225346	746	A12	2	class_code "u";	+
TCONS_00226622	631	A12	3	class_code "u";	+
TCONS_00226702	1164	A12	3	class_code "u";	+
TCONS_00227280	907	A12	2	class_code "u";	-
TCONS_00227432	835	A12	2	class_code "u";	-
TCONS_00227582	450	A12	2	class_code "u";	-
TCONS_00227747	646	A12	2	class_code "u";	-
TCONS_00227856	1340	A12	2	class_code "u";	-
TCONS_00228103	395	A12	2	class_code "u";	+
TCONS_00228107	1924	A12	3	class_code "u";	+
TCONS_00228185	914	A12	3	class_code "u";	+
TCONS_00228247	2505	A12	2	class_code "u";	+
TCONS_00228451	869	A12	2	class_code "u";	+
TCONS_00228640	1289	A12	3	class_code "u";	+
TCONS_00228925	1395	A12	5	class_code "u";	-
TCONS_00228991	1188	A12	4	class_code "u";	-
TCONS_00228993	1852	A12	2	class_code "u";	-
TCONS_00229232	1436	A12	2	class_code "u";	-
TCONS_00229536	2340	A12	3	class_code "u";	+
TCONS_00229555	654	A12	3	class_code "u";	+
TCONS_00229572	1843	A12	2	class_code "u";	+
TCONS_00229579	1732	A12	2	class_code "u";	+
TCONS_00229634	2728	A12	2	class_code "u";	+
TCONS_00229751	1015	A12	2	class_code "u";	+
TCONS_00229788	1651	A12	2	class_code "u";	+
TCONS_00230267	1164	A12	3	class_code "u";	-
TCONS_00230370	2376	A12	3	class_code "u";	-
TCONS_00230532	500	A12	3	class_code "u";	-
TCONS_00230752	1136	A12	4	class_code "u";	-
TCONS_00230753	1853	A12	2	class_code "u";	-
TCONS_00230971	811	A12	2	class_code "u";	+
TCONS_00230979	1247	A12	2	class_code "u";	+
TCONS_00231003	1662	A12	2	class_code "u";	+
TCONS_00231089	2279	A12	3	class_code "u";	+
TCONS_00231253	856	A12	2	class_code "u";	+
TCONS_00231716	1206	A12	4	class_code "u";	-
TCONS_00231717	1754	A12	3	class_code "u";	-
TCONS_00231799	594	A12	2	class_code "u";	-
TCONS_00231937	2000	A12	5	class_code "u";	-
TCONS_00232012	1322	A12	2	class_code "u";	-
TCONS_00232176	1192	A12	3	class_code "u";	+
TCONS_00232213	2515	A12	2	class_code "u";	+
TCONS_00232214	1804	A12	4	class_code "u";	+
TCONS_00232334	390	A12	2	class_code "u";	+
TCONS_00232826	1528	A12	8	class_code "u";	-
TCONS_00232847	950	A12	2	class_code "u";	-
TCONS_00232962	758	A12	4	class_code "u";	-
TCONS_00232964	1300	A12	2	class_code "u";	-
TCONS_00233013	2289	A12	5	class_code "u";	-
TCONS_00233076	1636	A12	2	class_code "u";	-
TCONS_00233122	651	A12	2	class_code "u";	-
TCONS_00233320	1737	A12	2	class_code "u";	+
TCONS_00233466	1709	A12	4	class_code "u";	+
TCONS_00233865	762	A12	2	class_code "u";	-
TCONS_00233880	728	A12	2	class_code "u";	-
TCONS_00233896	2302	A12	2	class_code "u";	-
TCONS_00233978	1023	A12	5	class_code "u";	-
TCONS_00234105	752	A12	2	class_code "u";	-
TCONS_00234127	2129	A12	4	class_code "u";	-
TCONS_00234199	1457	A12	4	class_code "u";	-
TCONS_00234276	605	A12	2	class_code "u";	-
TCONS_00234281	1905	A12	3	class_code "u";	-
TCONS_00234428	292	A12	3	class_code "u";	+
TCONS_00234588	1014	A12	4	class_code "u";	+
TCONS_00234687	959	A12	4	class_code "u";	+
TCONS_00234754	2646	A12	2	class_code "u";	+
TCONS_00235008	969	A12	4	class_code "u";	-
TCONS_00235054	1178	A12	3	class_code "u";	-
TCONS_00235085	808	A12	2	class_code "u";	-
TCONS_00235125	427	A12	2	class_code "u";	-
TCONS_00235175	2074	A12	6	class_code "u";	-
TCONS_00235250	1290	A12	2	class_code "u";	-
TCONS_00235940	1211	A13	2	class_code "u";	+
TCONS_00236643	1485	A13	2	class_code "u";	+
TCONS_00237174	2414	A13	2	class_code "u";	+
TCONS_00238683	449	A13	2	class_code "u";	-
TCONS_00238713	934	A13	2	class_code "u";	-
TCONS_00238833	880	A13	5	class_code "u";	-
TCONS_00238843	899	A13	2	class_code "u";	-
TCONS_00240329	1012	A13	3	class_code "u";	+
TCONS_00240560	1188	A13	2	class_code "u";	+
TCONS_00241553	1171	A13	3	class_code "u";	-
TCONS_00241836	934	A13	2	class_code "u";	-
TCONS_00242155	1661	A13	3	class_code "u";	+
TCONS_00242236	306	A13	2	class_code "u";	+
TCONS_00242404	382	A13	3	class_code "u";	+
TCONS_00243011	1172	A13	3	class_code "u";	-
TCONS_00243170	1022	A13	3	class_code "u";	-
TCONS_00243197	419	A13	3	class_code "u";	-
TCONS_00243381	1556	A13	2	class_code "u";	-
TCONS_00243463	942	A13	2	class_code "u";	-
TCONS_00243744	895	A13	2	class_code "u";	+
TCONS_00244010	921	A13	3	class_code "u";	+
TCONS_00244113	891	A13	2	class_code "u";	+
TCONS_00244411	1068	A13	2	class_code "u";	-
TCONS_00244682	243	A13	2	class_code "u";	-
TCONS_00244713	295	A13	2	class_code "u";	-
TCONS_00244736	2112	A13	3	class_code "u";	-
TCONS_00244824	1158	A13	3	class_code "u";	-
TCONS_00244844	1355	A13	2	class_code "u";	-
TCONS_00245151	460	A13	2	class_code "u";	+
TCONS_00245197	759	A13	3	class_code "u";	+
TCONS_00245404	6631	A13	2	class_code "u";	+
TCONS_00245750	366	A13	2	class_code "u";	-
TCONS_00246012	693	A13	5	class_code "u";	-
TCONS_00246244	438	A13	2	class_code "u";	-
TCONS_00246373	957	A13	4	class_code "u";	+
TCONS_00246651	1233	A13	3	class_code "u";	+
TCONS_00246874	569	A13	3	class_code "u";	-
TCONS_00246884	1116	A13	2	class_code "u";	-
TCONS_00246917	894	A13	2	class_code "u";	-
TCONS_00247237	1032	A13	3	class_code "u";	-
TCONS_00247711	899	A13	2	class_code "u";	+
TCONS_00247802	425	A13	2	class_code "u";	+
TCONS_00248026	635	A13	2	class_code "u";	-
TCONS_00248283	752	A13	2	class_code "u";	-
TCONS_00248296	558	A13	2	class_code "u";	-
TCONS_00248352	1663	A13	3	class_code "u";	-
TCONS_00248369	973	A13	4	class_code "u";	-
TCONS_00248609	15979	A13	2	class_code "u";	+
TCONS_00248663	1396	A13	2	class_code "u";	+
TCONS_00248907	827	A13	3	class_code "u";	+
TCONS_00248978	784	A13	3	class_code "u";	+
TCONS_00249032	720	A13	2	class_code "u";	+
TCONS_00249038	2335	A13	2	class_code "u";	+
TCONS_00249102	845	A13	3	class_code "u";	-
TCONS_00249217	1070	A13	3	class_code "u";	-
TCONS_00249264	7866	A13	2	class_code "u";	-
TCONS_00249265	7799	A13	4	class_code "u";	-
TCONS_00249266	8213	A13	4	class_code "u";	-
TCONS_00249322	2517	A13	2	class_code "u";	-
TCONS_00249366	1815	A13	3	class_code "u";	-
TCONS_00249367	2343	A13	3	class_code "u";	-
TCONS_00249471	1060	A13	4	class_code "u";	-
TCONS_00249472	999	A13	5	class_code "u";	-
TCONS_00249611	607	A13	2	class_code "u";	-
TCONS_00249792	1326	A13	2	class_code "u";	+
TCONS_00249833	1951	A13	3	class_code "u";	+
TCONS_00249866	561	A13	2	class_code "u";	+
TCONS_00250018	620	A13	2	class_code "u";	+
TCONS_00250101	1060	A13	2	class_code "u";	+
TCONS_00250245	502	A13	4	class_code "u";	-
TCONS_00250283	521	A13	4	class_code "u";	-
TCONS_00250414	970	A13	4	class_code "u";	-
TCONS_00250415	998	A13	4	class_code "u";	-
TCONS_00250416	881	A13	3	class_code "u";	-
TCONS_00250428	374	A13	2	class_code "u";	-
TCONS_00250453	325	A13	2	class_code "u";	-
TCONS_00250508	1352	A13	3	class_code "u";	-
TCONS_00250810	619	A13	3	class_code "u";	+
TCONS_00250834	742	A13	3	class_code "u";	+
TCONS_00250850	2599	A13	3	class_code "u";	+
TCONS_00251013	619	A13	2	class_code "u";	+
TCONS_00251104	717	A13	3	class_code "u";	+
TCONS_00251272	471	A13	2	class_code "u";	-
TCONS_00251328	1190	A13	3	class_code "u";	-
TCONS_00251436	569	A13	2	class_code "u";	-
TCONS_00251805	422	A13	2	class_code "u";	+
TCONS_00252111	305	A13	2	class_code "u";	-
TCONS_00252226	1032	A13	4	class_code "u";	-
TCONS_00252240	1631	A13	2	class_code "u";	-
TCONS_00252526	1807	A13	2	class_code "u";	+
TCONS_00252553	2304	A13	2	class_code "u";	+
TCONS_00252554	790	A13	3	class_code "u";	+
TCONS_00252563	850	A13	3	class_code "u";	+
TCONS_00252568	863	A13	2	class_code "u";	+
TCONS_00252629	439	A13	2	class_code "u";	+
TCONS_00252663	1571	A13	4	class_code "u";	+
TCONS_00252924	685	A13	2	class_code "u";	-
TCONS_00252958	943	A13	2	class_code "u";	-
TCONS_00252975	2048	A13	5	class_code "u";	-
TCONS_00252976	4324	A13	2	class_code "u";	-
TCONS_00253010	869	A13	2	class_code "u";	-
TCONS_00253065	2992	A13	3	class_code "u";	-
TCONS_00253211	834	A13	3	class_code "u";	-
TCONS_00253617	1066	D01	2	class_code "u";	+
TCONS_00254760	490	D01	3	class_code "u";	+
TCONS_00254824	913	D01	4	class_code "u";	+
TCONS_00254838	1214	D01	3	class_code "u";	+
TCONS_00255359	1068	D01	3	class_code "u";	+
TCONS_00255369	1016	D01	3	class_code "u";	+
TCONS_00256486	1414	D01	3	class_code "u";	-
TCONS_00256898	1215	D01	4	class_code "u";	-
TCONS_00258336	398	D01	2	class_code "u";	+
TCONS_00258833	991	D01	2	class_code "u";	+
TCONS_00259200	953	D01	3	class_code "u";	-
TCONS_00259297	915	D01	2	class_code "u";	-
TCONS_00259395	1527	D01	3	class_code "u";	-
TCONS_00259429	397	D01	2	class_code "u";	-
TCONS_00259470	1839	D01	4	class_code "u";	-
TCONS_00259575	2031	D01	4	class_code "u";	-
TCONS_00259610	1779	D01	3	class_code "u";	-
TCONS_00260328	858	D01	2	class_code "u";	+
TCONS_00260447	1375	D01	4	class_code "u";	+
TCONS_00260608	755	D01	2	class_code "u";	+
TCONS_00261163	368	D01	2	class_code "u";	-
TCONS_00261186	2170	D01	4	class_code "u";	-
TCONS_00261263	4984	D01	3	class_code "u";	-
TCONS_00261954	771	D01	2	class_code "u";	+
TCONS_00262489	2226	D01	2	class_code "u";	-
TCONS_00262495	1315	D01	2	class_code "u";	-
TCONS_00262600	1497	D01	5	class_code "u";	-
TCONS_00262617	368	D01	2	class_code "u";	-
TCONS_00263277	553	D01	2	class_code "u";	+
TCONS_00263278	715	D01	2	class_code "u";	+
TCONS_00263336	1018	D01	2	class_code "u";	+
TCONS_00263480	353	D01	2	class_code "u";	+
TCONS_00263681	738	D01	3	class_code "u";	-
TCONS_00263859	1733	D01	3	class_code "u";	-
TCONS_00263866	718	D01	3	class_code "u";	-
TCONS_00263923	1985	D01	6	class_code "u";	-
TCONS_00263931	1391	D01	4	class_code "u";	-
TCONS_00263933	953	D01	2	class_code "u";	-
TCONS_00263966	1839	D01	2	class_code "u";	-
TCONS_00264585	839	D01	3	class_code "u";	+
TCONS_00264828	1208	D01	2	class_code "u";	-
TCONS_00264875	4003	D01	2	class_code "u";	-
TCONS_00264899	1261	D01	2	class_code "u";	-
TCONS_00265049	2501	D01	5	class_code "u";	-
TCONS_00265054	2850	D01	3	class_code "u";	-
TCONS_00265069	2240	D01	3	class_code "u";	-
TCONS_00265174	1255	D01	2	class_code "u";	-
TCONS_00265573	1379	D01	2	class_code "u";	+
TCONS_00265792	810	D01	2	class_code "u";	+
TCONS_00265804	509	D01	2	class_code "u";	+
TCONS_00266011	2139	D01	3	class_code "u";	-
TCONS_00266061	824	D01	2	class_code "u";	-
TCONS_00266100	1038	D01	2	class_code "u";	-
TCONS_00266130	1428	D01	3	class_code "u";	-
TCONS_00266174	522	D01	3	class_code "u";	-
TCONS_00266220	3047	D01	3	class_code "u";	-
TCONS_00266229	635	D01	6	class_code "u";	-
TCONS_00266730	1464	D01	2	class_code "u";	+
TCONS_00266773	1245	D01	5	class_code "u";	+
TCONS_00266788	1181	D01	4	class_code "u";	+
TCONS_00266793	957	D01	3	class_code "u";	+
TCONS_00266936	363	D01	2	class_code "u";	+
TCONS_00267350	2514	D01	2	class_code "u";	-
TCONS_00267363	3535	D01	2	class_code "u";	-
TCONS_00267882	454	D01	3	class_code "u";	+
TCONS_00267953	1034	D01	2	class_code "u";	+
TCONS_00267973	3599	D01	2	class_code "u";	+
TCONS_00268108	1206	D01	3	class_code "u";	-
TCONS_00268113	410	D01	3	class_code "u";	-
TCONS_00268199	1380	D01	2	class_code "u";	-
TCONS_00268219	1807	D01	4	class_code "u";	-
TCONS_00268220	1605	D01	2	class_code "u";	-
TCONS_00268264	1288	D01	6	class_code "u";	-
TCONS_00268272	832	D01	2	class_code "u";	-
TCONS_00268312	2942	D01	5	class_code "u";	-
TCONS_00268340	509	D01	3	class_code "u";	-
TCONS_00268351	4375	D01	4	class_code "u";	-
TCONS_00268352	3848	D01	3	class_code "u";	-
TCONS_00268353	1978	D01	3	class_code "u";	-
TCONS_00268526	1699	D01	3	class_code "u";	+
TCONS_00268664	1234	D01	2	class_code "u";	+
TCONS_00268742	436	D01	3	class_code "u";	+
TCONS_00268758	916	D01	2	class_code "u";	+
TCONS_00268885	2746	D01	3	class_code "u";	+
TCONS_00268937	681	D01	2	class_code "u";	+
TCONS_00269057	614	D01	2	class_code "u";	-
TCONS_00269213	632	D01	2	class_code "u";	-
TCONS_00269257	4596	D01	2	class_code "u";	-
TCONS_00269258	2532	D01	2	class_code "u";	-
TCONS_00269442	1541	D01	4	class_code "u";	+
TCONS_00269570	908	D01	3	class_code "u";	+
TCONS_00269669	1619	D01	4	class_code "u";	+
TCONS_00269721	947	D01	2	class_code "u";	+
TCONS_00270007	312	D01	2	class_code "u";	-
TCONS_00270008	312	D01	2	class_code "u";	-
TCONS_00270021	916	D01	2	class_code "u";	-
TCONS_00270106	3387	D01	3	class_code "u";	-
TCONS_00270110	727	D01	7	class_code "u";	-
TCONS_00270278	1633	D01	3	class_code "u";	+
TCONS_00270279	1927	D01	2	class_code "u";	+
TCONS_00270497	970	D01	2	class_code "u";	+
TCONS_00270879	300	D01	2	class_code "u";	-
TCONS_00270892	1664	D01	2	class_code "u";	-
TCONS_00270929	3009	D01	4	class_code "u";	-
TCONS_00270935	704	D01	2	class_code "u";	-
TCONS_00270958	1079	D01	2	class_code "u";	-
TCONS_00270985	370	D01	2	class_code "u";	-
TCONS_00272477	1876	D02	3	class_code "u";	+
TCONS_00273199	1050	D02	4	class_code "u";	+
TCONS_00273603	1010	D02	3	class_code "u";	-
TCONS_00274258	6467	D02	7	class_code "u";	-
TCONS_00275363	1105	D02	2	class_code "u";	-
TCONS_00275736	632	D02	2	class_code "u";	-
TCONS_00276717	2359	D02	2	class_code "u";	+
TCONS_00276936	887	D02	2	class_code "u";	+
TCONS_00276985	398	D02	2	class_code "u";	+
TCONS_00277475	6522	D02	4	class_code "u";	-
TCONS_00277523	1645	D02	2	class_code "u";	-
TCONS_00277583	894	D02	3	class_code "u";	-
TCONS_00277685	2097	D02	3	class_code "u";	-
TCONS_00277788	914	D02	3	class_code "u";	-
TCONS_00278256	911	D02	2	class_code "u";	-
TCONS_00278636	3272	D02	2	class_code "u";	+
TCONS_00278903	1065	D02	2	class_code "u";	+
TCONS_00279295	1443	D02	2	class_code "u";	-
TCONS_00279445	1264	D02	3	class_code "u";	-
TCONS_00279526	2340	D02	2	class_code "u";	-
TCONS_00279647	1403	D02	2	class_code "u";	-
TCONS_00280330	1232	D02	3	class_code "u";	+
TCONS_00280331	1153	D02	4	class_code "u";	+
TCONS_00280935	443	D02	2	class_code "u";	-
TCONS_00281333	785	D02	2	class_code "u";	-
TCONS_00281369	1220	D02	2	class_code "u";	-
TCONS_00281370	643	D02	2	class_code "u";	-
TCONS_00281383	1488	D02	2	class_code "u";	-
TCONS_00281425	1071	D02	2	class_code "u";	-
TCONS_00282042	1986	D02	3	class_code "u";	+
TCONS_00282351	3875	D02	4	class_code "u";	-
TCONS_00282544	563	D02	2	class_code "u";	-
TCONS_00282546	320	D02	2	class_code "u";	-
TCONS_00282782	823	D02	3	class_code "u";	-
TCONS_00283021	514	D02	3	class_code "u";	+
TCONS_00283091	783	D02	2	class_code "u";	+
TCONS_00283642	2353	D02	2	class_code "u";	-
TCONS_00283982	1636	D02	3	class_code "u";	-
TCONS_00284309	1356	D02	3	class_code "u";	+
TCONS_00284594	2204	D02	2	class_code "u";	+
TCONS_00284743	585	D02	2	class_code "u";	-
TCONS_00284925	852	D02	4	class_code "u";	-
TCONS_00285024	684	D02	2	class_code "u";	-
TCONS_00285169	933	D02	3	class_code "u";	-
TCONS_00285754	333	D02	2	class_code "u";	+
TCONS_00285819	783	D02	3	class_code "u";	+
TCONS_00286152	658	D02	3	class_code "u";	-
TCONS_00286240	2095	D02	3	class_code "u";	-
TCONS_00286317	2628	D02	2	class_code "u";	-
TCONS_00286754	1900	D02	2	class_code "u";	+
TCONS_00286779	1335	D02	4	class_code "u";	+
TCONS_00286946	717	D02	3	class_code "u";	+
TCONS_00286947	714	D02	4	class_code "u";	+
TCONS_00287061	1028	D02	4	class_code "u";	+
TCONS_00287086	1878	D02	3	class_code "u";	+
TCONS_00287242	4482	D02	5	class_code "u";	-
TCONS_00287274	1736	D02	2	class_code "u";	-
TCONS_00287292	1497	D02	2	class_code "u";	-
TCONS_00287378	694	D02	3	class_code "u";	-
TCONS_00287462	816	D02	3	class_code "u";	-
TCONS_00287556	403	D02	2	class_code "u";	-
TCONS_00287662	2375	D02	3	class_code "u";	-
TCONS_00287960	2263	D02	3	class_code "u";	+
TCONS_00288303	2195	D02	2	class_code "u";	-
TCONS_00288304	5429	D02	8	class_code "u";	-
TCONS_00288352	1277	D02	2	class_code "u";	-
TCONS_00288365	1228	D02	4	class_code "u";	-
TCONS_00288396	448	D02	2	class_code "u";	-
TCONS_00288426	215	D02	2	class_code "u";	-
TCONS_00288450	2075	D02	2	class_code "u";	-
TCONS_00288499	1526	D02	2	class_code "u";	-
TCONS_00288510	548	D02	2	class_code "u";	-
TCONS_00288813	1004	D02	3	class_code "u";	+
TCONS_00288937	476	D02	3	class_code "u";	+
TCONS_00288950	1351	D02	4	class_code "u";	+
TCONS_00289097	631	D02	2	class_code "u";	+
TCONS_00289157	882	D02	2	class_code "u";	+
TCONS_00289298	1056	D02	2	class_code "u";	-
TCONS_00289304	696	D02	2	class_code "u";	-
TCONS_00289384	1144	D02	2	class_code "u";	-
TCONS_00289462	2716	D02	2	class_code "u";	-
TCONS_00289693	338	D02	3	class_code "u";	+
TCONS_00289846	1448	D02	4	class_code "u";	+
TCONS_00289850	1114	D02	4	class_code "u";	+
TCONS_00289853	361	D02	3	class_code "u";	+
TCONS_00289965	2366	D02	2	class_code "u";	+
TCONS_00290211	4424	D02	2	class_code "u";	-
TCONS_00290336	780	D02	4	class_code "u";	-
TCONS_00290395	1901	D02	2	class_code "u";	-
TCONS_00290433	266	D02	2	class_code "u";	-
TCONS_00291162	864	D03	2	class_code "u";	+
TCONS_00292427	664	D03	2	class_code "u";	-
TCONS_00292822	1386	D03	3	class_code "u";	-
TCONS_00293948	2116	D03	3	class_code "u";	-
TCONS_00293949	1706	D03	2	class_code "u";	-
TCONS_00293957	1518	D03	3	class_code "u";	-
TCONS_00293958	1505	D03	3	class_code "u";	-
TCONS_00294287	2641	D03	4	class_code "u";	+
TCONS_00294319	826	D03	4	class_code "u";	+
TCONS_00294568	691	D03	2	class_code "u";	+
TCONS_00294806	2040	D03	3	class_code "u";	-
TCONS_00295079	1120	D03	2	class_code "u";	-
TCONS_00295295	491	D03	4	class_code "u";	-
TCONS_00295369	1560	D03	4	class_code "u";	-
TCONS_00295385	979	D03	3	class_code "u";	-
TCONS_00295536	748	D03	2	class_code "u";	-
TCONS_00295984	700	D03	3	class_code "u";	+
TCONS_00296116	1199	D03	2	class_code "u";	+
TCONS_00296542	1529	D03	3	class_code "u";	-
TCONS_00297078	379	D03	4	class_code "u";	+
TCONS_00297151	1881	D03	2	class_code "u";	+
TCONS_00297170	985	D03	2	class_code "u";	+
TCONS_00297521	826	D03	2	class_code "u";	-
TCONS_00297888	1240	D03	3	class_code "u";	-
TCONS_00297889	1164	D03	2	class_code "u";	-
TCONS_00297951	1478	D03	3	class_code "u";	-
TCONS_00298203	518	D03	2	class_code "u";	+
TCONS_00298482	587	D03	3	class_code "u";	-
TCONS_00298561	1151	D03	5	class_code "u";	-
TCONS_00298600	281	D03	3	class_code "u";	-
TCONS_00298650	636	D03	2	class_code "u";	-
TCONS_00298662	630	D03	3	class_code "u";	-
TCONS_00298814	1526	D03	3	class_code "u";	-
TCONS_00298892	777	D03	3	class_code "u";	-
TCONS_00299179	1464	D03	2	class_code "u";	+
TCONS_00299532	275	D03	3	class_code "u";	-
TCONS_00299559	1740	D03	2	class_code "u";	-
TCONS_00299727	496	D03	2	class_code "u";	-
TCONS_00300443	561	D03	2	class_code "u";	-
TCONS_00300448	686	D03	3	class_code "u";	-
TCONS_00300523	812	D03	3	class_code "u";	-
TCONS_00300939	644	D03	4	class_code "u";	+
TCONS_00301299	1306	D03	2	class_code "u";	-
TCONS_00301314	696	D03	2	class_code "u";	-
TCONS_00301424	1327	D03	2	class_code "u";	-
TCONS_00301518	1747	D03	2	class_code "u";	-
TCONS_00301575	1492	D03	3	class_code "u";	-
TCONS_00301787	854	D03	2	class_code "u";	+
TCONS_00301859	827	D03	2	class_code "u";	+
TCONS_00301974	943	D03	2	class_code "u";	-
TCONS_00302081	548	D03	5	class_code "u";	-
TCONS_00302220	818	D03	2	class_code "u";	-
TCONS_00302589	4795	D03	2	class_code "u";	+
TCONS_00302590	4798	D03	2	class_code "u";	+
TCONS_00302757	1692	D03	2	class_code "u";	-
TCONS_00302764	295	D03	2	class_code "u";	-
TCONS_00302929	2004	D03	2	class_code "u";	-
TCONS_00303009	715	D03	2	class_code "u";	-
TCONS_00303037	1718	D03	3	class_code "u";	-
TCONS_00303038	1444	D03	2	class_code "u";	-
TCONS_00303151	1407	D03	4	class_code "u";	+
TCONS_00303453	677	D03	2	class_code "u";	-
TCONS_00303482	1348	D03	7	class_code "u";	-
TCONS_00303541	871	D03	4	class_code "u";	-
TCONS_00303590	683	D03	3	class_code "u";	-
TCONS_00303784	802	D03	2	class_code "u";	+
TCONS_00304291	1365	D03	3	class_code "u";	-
TCONS_00304330	1552	D04	2	class_code "u";	+
TCONS_00307911	546	D04	2	class_code "u";	-
TCONS_00308672	1047	D04	3	class_code "u";	+
[truncated: 1,858 more rows]

## Sheet: Table S2
Table S2 Summary of public Illumina RNA-seq data used in the present study
SRA ID	Species	Sample	Reads number	Library type
SRR530777	G.hirsutum	leaf	7517968	Illumina Genome Analyzer Iix single
SRR530778	G.hirsutum	leaf	8444239	Illumina Genome Analyzer Iix single
SRR530779	G.hirsutum	leaf	10976742	Illumina Genome Analyzer Iix single
SRR611427	G.hirsutum	10 DPA fiber	39661361	Illumina HiSeq 2000 single
SRR611431	G.hirsutum	10 DPA fiber	15839883	Illumina HiSeq 2000 single
SRR611433	G.hirsutum	10 DPA fiber	14768416	Illumina HiSeq 2000 single
SRR611429	G.hirsutum	20 DPA fiber	27264521	Illumina HiSeq 2000 single
SRR611432	G.hirsutum	20 DPA fiber	31985071	Illumina HiSeq 2000 single
SRR611434	G.hirsutum	20 DPA fiber	12377552	Illumina HiSeq 2000 single
SRR617062	G.hirsutum	10 DPA seed	26154564	Illumina HiSeq 2000 single
SRR617063	G.hirsutum	10 DPA seed	23497848	Illumina HiSeq 2000 single
SRR617064	G.hirsutum	10 DPA seed	16530160	Illumina HiSeq 2000 single
SRR617059	G.hirsutum	20 DPA seed	19194962	Illumina HiSeq 2000 single
SRR617060	G.hirsutum	20 DPA seed	22345334	Illumina HiSeq 2000 single
SRR617061	G.hirsutum	20 DPA seed	30078321	Illumina HiSeq 2000 single
SRR617056	G.hirsutum	30 DPA seed	18097223	Illumina HiSeq 2000 single
SRR617057	G.hirsutum	30 DPA seed	20015072	Illumina HiSeq 2000 single
SRR617058	G.hirsutum	30 DPA seed	14320543	Illumina HiSeq 2000 single
SRR617053	G.hirsutum	40 DPA seed	30671706	Illumina HiSeq 2000 single
SRR617054	G.hirsutum	40 DPA seed	23123079	Illumina HiSeq 2000 single
SRR617055	G.hirsutum	40 DPA seed	23819985	Illumina HiSeq 2000 single
SRR943771	G.hirsutum	petal	36756492	Illumina HiSeq 2000 single
SRR392724	G.hirsutum	0 DPA ovule	26666668	Illumina Genome Analyzer Iix paired
SRR392725	G.hirsutum	3 DPA ovule	26666668	Illumina Genome Analyzer Iix paired
DPA, day post anthesis; all data download from NCBI (https://www.ncbi.nlm.nih.gov/).

## Sheet: Table S3
Table S3 Tissue specifically and differentially-expressed lncRNAs in 2074A and 2074B
Transcripts_ID	2074A-I	2074A-II	2074B-I	2074B-II	Location	Type	TSI
TCONS_00011135	32.8979	71.4479	35.5633	39.4559	A01	class_code "u";	0.862199
TCONS_00028564	0	0.0484978	0.979731	0.149104	A02	class_code "u";	0.895256
TCONS_00031331	0.0381709	0.0285591	0.018509	0.718128	A02	class_code "u";	0.875284
TCONS_00044555	0	0.0626253	0.78786	0	A03	class_code "u";	0.879976
TCONS_00044728	0	0	1.93527	0.307286	A03	class_code "u";	0.894656
TCONS_00085953	0	0	0.690527	0.113034	A05	class_code "u";	0.903314
TCONS_00083408	0.0355934	0.0423849	1.45141	0.197529	A05	class_code "u";	0.858666
TCONS_00074261	0.511099	0.0871799	0.0390229	0.111298	A05	class_code "u";	0.884875
TCONS_00123269	0	0	0.543775	0.200759	A07	class_code "u";	0.862285
TCONS_00125619	0.183992	0.273541	0.414735	4.68701	A07	class_code "u";	0.871369
TCONS_00147854	2.4997	1.04912	10.6418	3.72141	A08	class_code "i";	0.856073
TCONS_00142554	0.0542759	0.0796803	5.68108	0.51402	A08	class_code "u";	0.895202
TCONS_00165151	0.163532	0.165494	16.4527	7.56993	A09	class_code "u";	0.867264
TCONS_00166801	2.07157	2.33923	2.06129	13.7969	A09	class_code "u";	0.889122
TCONS_00182605	0	0.0133247	0.856551	0.0907599	A10	class_code "i";	0.882675
TCONS_00205285	110.402	275.196	132.95	158.165	A11	class_code "u";	0.871327
TCONS_00210926	0.0850647	0.0612793	0.956173	14.3006	A11	class_code "u";	0.852292
TCONS_00211434	0.0183474	0	0	0.773391	A11	class_code "u";	0.909091
TCONS_00212780	0.110203	0.0326184	0.176128	0.666615	A11	class_code "u";	0.880439
TCONS_00207557	450.005	853.166	397.946	397.808	A11	class_code "u";	0.859881
TCONS_00229634	0	0.00313248	0.370312	1.40427	A12	class_code "u";	0.884814
TCONS_00229572	0.0567818	0.0418915	0.717478	0.123123	A12	class_code "u";	0.901578
TCONS_00248296	0	0	2.0556	0.0900644	A13	class_code "u";	0.905108
TCONS_00245404	1.28482	1.97198	0.213721	0.536077	A13	class_code "u";	0.858379
TCONS_00240560	1.88098	1.06014	0.306674	0.218188	A13	class_code "u";	0.854387
TCONS_00246874	0.367201	0.286656	1.23161	8.60342	A13	class_code "u";	0.875966
TCONS_00265804	0	0	3.2066	0.0868093	D01	class_code "u";	0.90663
TCONS_00268113	0	0.0603884	1.54168	0	D01	class_code "u";	0.909091
TCONS_00286317	0.0584231	0.0313548	0.545081	0.283824	D02	class_code "u";	0.854753
TCONS_00303506	0.0203278	0	0.0661603	0.876576	D03	class_code "i";	0.902229
TCONS_00301859	0.0122044	0	0.258805	2.04416	D03	class_code "u";	0.896391
TCONS_00302929	0.0224207	0.00436107	0.0808902	1.38265	D03	class_code "u";	0.903772
TCONS_00342680	15.1455	44.2896	13.9059	19.5995	D05	class_code "u";	0.860528
TCONS_00345508	0.0359828	0.010157	3.6488	0.415923	D05	class_code "u";	0.898373
TCONS_00429170	2566.83	9211.59	4671.26	4296.03	D06	class_code "i";	0.882466
TCONS_00367601	136.036	336.398	143.521	148.808	D06	class_code "u";	0.870945
TCONS_00363488	0.0379809	0	0.666291	0.0194136	D06	class_code "u";	0.906442
TCONS_00355496	46.3136	22.87	16.5181	12.5803	D06	class_code "u";	0.852568
TCONS_00362968	0	0.0161347	0.739136	0.035495	D06	class_code "x";	0.904725
TCONS_00384097	0	0.0133438	0.993428	0.103902	D07	class_code "u";	0.899225
TCONS_00402895	2.41805	1.58917	0.503654	2.00296	D08	class_code "i";	0.859187
TCONS_00407043	2.80516	7.37903	3.64871	3.95926	D08	class_code "u";	0.857487
TCONS_00406872	0.00978769	0.0176786	1.10793	0.0806606	D08	class_code "u";	0.898048
TCONS_00409255	0.0520145	0.0257653	4.11193	1.33602	D08	class_code "u";	0.879271
TCONS_00425517	0.0499386	0.0465371	9.21481	1.2268	D09	class_code "u";	0.896988
TCONS_00428710	0.0445368	0.071199	6.83117	2.00493	D09	class_code "u";	0.882323
TCONS_00418915	2.32641	1.10426	0.0721392	0	D09	class_code "u";	0.86594
TCONS_00449941	0	0	0.0687621	2.11887	D10	class_code "i";	0.906141
TCONS_00449118	0	0	1.04507	1.16504	D10	class_code "u";	0.850138
TCONS_00446317	0.0121055	0.0127788	1.50744	0.141261	D10	class_code "u";	0.899984
TCONS_00447490	0.207432	0.193675	2.66627	33.8318	D10	class_code "u";	0.861373
TCONS_00450195	0.0040632	0.0102974	0.0126589	0.682196	D10	class_code "u";	0.856513
TCONS_00450340	0.0105333	0.017744	0.0796135	1.0923	D10	class_code "u";	0.901221
TCONS_00470064	0.0983406	0.0170746	3.46487	1.82159	D11	class_code "i";	0.858109
LncRNA67	0	0.0125016	1.31529	12.89	D11	class_code "u";	0.899443
TCONS_00471824	0	0.0419973	0.936465	0.0232067	D11	class_code "u";	0.906838
TCONS_00474058	0	0.0245025	5.38497	1.21369	D11	class_code "u";	0.888601
TCONS_00459406	0.636174	0.240216	0.0617147	0.0197931	D11	class_code "u";	0.872512
TCONS_00477505	0	0	0.152144	1.87123	D11	class_code "u";	0.887095
TCONS_00498416	0.0477319	0.0471528	1.24688	23.6523	D12	class_code "u";	0.900295
TCONS_00516670	0	0.00988243	1.16452	0.169394	D13	class_code "u";	0.895867
TCONS_00517988	0.0283444	0.0504731	1.25337	0.146153	D13	class_code "u";	0.886285
TCONS_00516854	0.138625	0.0982989	0.506175	0.207141	D13	class_code "u";	0.871019

## Sheet: Table S4
Table S4 Expression correlation of 54 lncRNAs and 54 BRs-related genes in upland cotton
Source	Target	Gene annoation	Correlation coefficient
TCONS_00011135	GH_A03G1359	GHBZR1	0.998
TCONS_00011135	GH_D05G1999	GHBZR1	-0.997
TCONS_00011135	GH_A07G0023	GHCYP734A1	1
TCONS_00011135	GH_A07G2001	GHBA13	-1
TCONS_00011135	GH_D08G2726	GHCYP734A1	1
TCONS_00011135	Cotton_newGene_11358	NA	-1
TCONS_00028564	GH_D06G2305	GHBEH4	-0.96117
TCONS_00028564	GH_A01G0480	GHBEH4	-0.998
TCONS_00028564	GH_A11G0922	GHBAM7	-1
TCONS_00028564	GH_D11G3285	GHBEH4	-1
TCONS_00028564	Cotton_newGene_3851	NA	-1
TCONS_00031331	GH_A06G2266	GHBEH4	1
TCONS_00031331	GH_D02G0967	GHBZR1	-0.988727
TCONS_00031331	GH_D10G0369	GHBEH4	1
TCONS_00031331	GH_A10G2603	GHCYP90A1	1
TCONS_00031331	GH_D07G1997	GHBA13	1
TCONS_00031331	GH_D11G1957	GHCYP90B1	-1
TCONS_00044728	GH_D05G1368	GHCYP90D1	-1
TCONS_00044728	GH_A04G1746	CYP749A22	-1
TCONS_00085953	GH_A03G1359	GHBZR1	0.997
TCONS_00085953	GH_D05G1999	GHBZR1	-0.998
TCONS_00085953	GH_A07G0023	GHCYP734A1	1
TCONS_00085953	GH_A07G2001	GHBA13	-1
TCONS_00085953	GH_D08G2726	GHCYP734A1	1
TCONS_00085953	Cotton_newGene_11358	NA	-1
TCONS_00083408	GH_A06G2266	GHBEH4	-1
TCONS_00083408	GH_D10G0369	GHBEH4	-1
TCONS_00083408	GH_A10G2603	GHCYP90A1	-0.999
TCONS_00083408	GH_A13G0861	GHCYP85A1	-0.999
TCONS_00083408	GH_D07G1997	GHBA13	0.999
TCONS_00083408	GH_D11G1957	GHCYP90B1	0.998
TCONS_00074261	GH_A08G2729	GHCYP734A1	0.999
TCONS_00074261	GH_D07G0031	GHCYP734A1	0.999
TCONS_00074261	GH_D07G2068	CYP749A22	0.999
TCONS_00074261	GH_D11G1915	GHROT3	0.998
TCONS_00123269	GH_D05G1999	GHBZR1	-0.998
TCONS_00123269	GH_A07G0023	GHCYP734A1	1
TCONS_00123269	GH_A07G2001	GHBA13	-0.999
TCONS_00123269	GH_D08G2726	GHCYP734A1	1
TCONS_00123269	Cotton_newGene_11358	NA	-1
TCONS_00147854	GH_A05G1959	GHBZR1	-1
TCONS_00147854	GH_D10G0369	GHBEH4	1
TCONS_00147854	GH_A02G1947	GHROT3	-0.997
TCONS_00147854	GH_A06G1890	GHCYP90A1	-1
TCONS_00147854	GH_A07G0878	GHBA13	-1
TCONS_00147854	GH_D06G1916	GHCYP90A1	0.999
TCONS_00147854	GH_D07G0879	GHBA13	-1
TCONS_00142554	GH_A06G2266	GHBEH4	-0.998
TCONS_00142554	GH_D10G0369	GHBEH4	-0.998
TCONS_00142554	GH_A10G2603	GHCYP90A1	-0.999
TCONS_00142554	GH_D07G1997	GHBA13	-0.999
TCONS_00142554	GH_D10G2713	GHCYP90A1	-1
TCONS_00142554	GH_D11G1957	GHCYP90B1	0.999
TCONS_00165151	GH_D02G0967	GHBZR1	0.999
TCONS_00165151	GH_A04G1074	GHDET2	-1
TCONS_00182605	GH_D02G0967	GHBZR1	0.998
TCONS_00182605	GH_A04G1074	GHDET2	-1
TCONS_00205285	GH_A06G2266	GHBEH4	-0.999
TCONS_00205285	GH_D10G0369	GHBEH4	-0.999
TCONS_00205285	GH_A10G2603	GHCYP90A1	-0.997
TCONS_00205285	GH_A13G0861	GHCYP85A1	-1
TCONS_00205285	GH_D07G1997	GHBA13	-0.997
TCONS_00210926	GH_D05G1368	GHCYP90D1	0.968519
TCONS_00210926	GH_A11G3282	GHBEH4	-0.998
TCONS_00210926	GH_D06G2305	GHBEH4	0.998
TCONS_00210926	GH_D05G0196	GHCYP734A1	0.998
TCONS_00210926	GH_D13G0866	GHBA13	-0.997
TCONS_00212780	GH_A11G3282	GHBEH4	0.999
TCONS_00212780	GH_D06G2305	GHBEH4	-0.997
TCONS_00212780	GH_D05G0196	GHCYP734A1	-0.998
TCONS_00207557	GH_A05G1959	GHBZR1	-1
TCONS_00207557	GH_D10G0369	GHBEH4	1
TCONS_00207557	GH_A07G0878	GHBA13	-1
TCONS_00207557	GH_A02G1947	GHROT3	-0.999
TCONS_00207557	GH_D03G0115	GHROT3	-0.998
TCONS_00207557	GH_D06G1916	GHCYP90A1	1
TCONS_00207557	GH_D07G0879	GHBA13	-0.999
TCONS_00229634	GH_D08G1594	GHBAM7	1
TCONS_00229634	GH_A11G1882	GHROT3	-0.999
TCONS_00229634	GH_A11G1926	GHCYP90B1	-1
TCONS_00229634	GH_D11G1915	GHROT3	1
TCONS_00229572	GH_A03G1359	GHBZR1	0.999
TCONS_00248296	GH_A05G3739	GHCYP724B1	1
TCONS_00248296	GH_A05G1959	GHBZR1	-0.986258
TCONS_00248296	GH_D04G0612	GHCYP724B1	1
TCONS_00245404	GH_D05G1999	GHBZR1	-1
TCONS_00245404	GH_A02G1947	GHROT3	-0.998
TCONS_00245404	GH_A07G0023	GHCYP734A1	0.998
TCONS_00245404	GH_D03G0115	GHROT3	-0.999
TCONS_00245404	GH_D08G2726	GHCYP734A1	0.998
TCONS_00245404	Cotton_newGene_11358	NA	-0.998
TCONS_00240560	GH_D01G0471	GHBEH4	-0.997
TCONS_00240560	GH_A05G1959	GHBZR1	-0.954398
TCONS_00240560	GH_D02G0280	GHCYP749A22	-0.998
TCONS_00240560	GH_A05G1364	GHCYP90D1	-0.999
TCONS_00240560	GH_A13G1096	GHCYP749A22	0.999
TCONS_00246874	GH_D06G0600	GHCYP734A1	1
TCONS_00265804	GH_A03G1359	GHBZR1	0.997
TCONS_00265804	GH_D05G1999	GHBZR1	-0.998
TCONS_00265804	GH_A07G0023	GHCYP734A1	1
TCONS_00265804	GH_A07G2001	GHBA13	-1
TCONS_00265804	GH_D08G2726	GHCYP734A1	1
TCONS_00265804	Cotton_newGene_11358	NA	-1
TCONS_00286317	GH_A04G1074	GHDET2	-0.998
TCONS_00303506	GH_A06G2266	GHBEH4	0.95216
TCONS_00303506	GH_D08G1594	GHBAM7	0.998
TCONS_00303506	GH_A11G1882	GHROT3	-1
TCONS_00303506	GH_A11G1926	GHCYP90B1	-0.998
TCONS_00301859	GH_D12G2224	GHBAM8	0.998
TCONS_00301859	GH_D05G1368	GHCYP90D1	-0.999
TCONS_00301859	GH_A04G1746	CYP749A22	-0.998
TCONS_00302929	GH_D08G1594	GHBAM7	1
TCONS_00302929	GH_A11G1882	GHROT3	-1
TCONS_00302929	GH_A11G1926	GHCYP90B1	-1
TCONS_00302929	GH_D11G1915	GHROT3	0.998
TCONS_00342680	GH_A06G2266	GHBEH4	-1
TCONS_00342680	GH_D10G0369	GHBEH4	-1
TCONS_00342680	GH_A10G2603	GHCYP90A1	-1
TCONS_00342680	GH_D07G1997	GHBA13	-1
TCONS_00342680	GH_D11G1957	GHCYP90B1	1
TCONS_00345508	GH_A13G0861	GHCYP85A1	-0.999
TCONS_00429170	GH_A05G1959	GHBZR1	-1
TCONS_00429170	GH_D10G0369	GHBEH4	0.999
TCONS_00429170	GH_A06G1890	GHCYP90A1	-1
TCONS_00429170	GH_A07G0878	GHBA13	-0.999
TCONS_00429170	GH_D06G1916	GHCYP90A1	0.998
TCONS_00429170	GH_D07G0879	GHBA13	-1
TCONS_00367601	GH_A04G1074	GHDET2	-0.998
TCONS_00367601	GH_A03G1359	GHBZR1	0.979806
TCONS_00363488	GH_A03G1359	GHBZR1	0.997
TCONS_00363488	GH_D05G1999	GHBZR1	-0.998
TCONS_00363488	GH_A07G0023	GHCYP734A1	1
TCONS_00363488	GH_A07G2001	GHBA13	-1
TCONS_00363488	GH_D08G2726	GHCYP734A1	1
TCONS_00363488	Cotton_newGene_11358	NA	-1
TCONS_00355496	GH_D08G1594	GHBAM7	-1
TCONS_00355496	GH_A11G1882	GHROT3	1
TCONS_00355496	GH_A11G1926	GHCYP90B1	1
TCONS_00355496	GH_D11G1915	GHROT3	-0.999
TCONS_00362968	GH_A03G1359	GHBZR1	0.997
TCONS_00362968	GH_D05G1999	GHBZR1	-0.998
TCONS_00362968	GH_A07G0023	GHCYP734A1	1
TCONS_00362968	GH_A07G2001	GHBA13	-1
TCONS_00362968	GH_D08G2726	GHCYP734A1	1
TCONS_00362968	Cotton_newGene_11358	NA	-1
TCONS_00384097	GH_A06G2266	GHBEH4	-1
TCONS_00384097	GH_D10G0369	GHBEH4	-1
TCONS_00384097	GH_A10G2603	GHCYP90A1	-1
TCONS_00384097	GH_A13G0861	GHCYP85A1	-0.998
TCONS_00384097	GH_D07G1997	GHBA13	-1
TCONS_00384097	GH_D11G1957	GHCYP90B1	1
TCONS_00402895	GH_A08G1575	GHBAM7	-0.997
TCONS_00402895	GH_A06G0627	GHCYP734A1	-0.999
TCONS_00402895	GH_A05G0193	GHCYP734A1	1
TCONS_00402895	GH_D11G1566	GHCYP724B1	-0.997
TCONS_00407043	GH_D02G0967	GHBZR1	0.998
TCONS_00407043	GH_A04G1074	GHDET2	-0.999
TCONS_00425517	GH_A03G1359	GHBZR1	0.998
TCONS_00425517	GH_A07G0023	GHCYP734A1	1
TCONS_00425517	GH_A07G2001	GHBA13	-1
TCONS_00425517	GH_D08G2726	GHCYP734A1	1
TCONS_00425517	Cotton_newGene_11358	NA	-1
TCONS_00428710	GH_A05G1959	GHBZR1	-0.998
TCONS_00428710	GH_D10G0369	GHBEH4	0.997
TCONS_00428710	GH_A06G1890	GHCYP90A1	-1
TCONS_00428710	GH_A07G0878	GHBA13	-0.998
TCONS_00428710	GH_D07G0879	GHBA13	-0.999
TCONS_00449941	GH_D02G0967	GHBZR1	-1
TCONS_00449941	GH_A04G1074	GHDET2	1
TCONS_00449118	GH_D05G1999	GHBZR1	-1
TCONS_00449118	GH_A02G1947	GHROT3	-0.999
TCONS_00449118	GH_D03G0115	GHROT3	-1
TCONS_00449118	GH_D06G1916	GHCYP90A1	0.998
TCONS_00446317	GH_D02G0967	GHBZR1	0.998
TCONS_00446317	GH_A04G1074	GHDET2	-1
TCONS_00447490	GH_A11G3282	GHBEH4	-0.998
TCONS_00447490	GH_D06G2305	GHBEH4	0.999
TCONS_00447490	GH_D05G0196	GHCYP734A1	0.997
TCONS_00447490	GH_D13G0866	GHBA13	-0.998
TCONS_00450195	GH_A03G1359	GHBZR1	-0.998
TCONS_00470064	GH_A06G2266	GHBEH4	0.997
TCONS_00470064	GH_D10G0369	GHBEH4	0.997
TCONS_00470064	GH_A10G2603	GHCYP90A1	0.999
TCONS_00470064	GH_D07G1997	GHBA13	0.999
TCONS_00470064	GH_D10G2713	GHCYP90A1	1
TCONS_00470064	GH_D11G1957	GHCYP90B1	-0.999
LncRNA67	GH_A08G1575	GHBAM7	0.998
LncRNA67	GH_A05G0193	GHCYP734A1	-1
LncRNA67	GH_A06G0627	GHCYP734A1	1
LncRNA67	GH_A11G1541	GHCYP724B1	0.999
LncRNA67	GH_D11G1566	GHCYP724B1	0.999
LncRNA67	GH_A01G0480	GHBEH4	-0.994498
LncRNA67	GH_A11G0922	GHBAM7	-0.990165
LncRNA67	GH_D11G3285	GHBEH4	-0.987744
LncRNA67	GH_D06G0600	GHCYP734A1	0.990538
LncRNA67	Cotton_newGene_3851	NA	-0.986138
TCONS_00471824	GH_A03G1359	GHBZR1	0.997
TCONS_00471824	GH_D05G1999	GHBZR1	-0.998
TCONS_00471824	GH_A07G0023	GHCYP734A1	1
TCONS_00471824	GH_A07G2001	GHBA13	-1
TCONS_00471824	GH_D08G2726	GHCYP734A1	1
TCONS_00471824	Cotton_newGene_11358	NA	-1
TCONS_00474058	GH_A08G2729	GHCYP734A1	-0.998
TCONS_00474058	GH_A04G1074	GHDET2	1
TCONS_00474058	GH_D07G0031	GHCYP734A1	-0.998
TCONS_00474058	GH_D07G2068	CYP749A22	-0.998
TCONS_00459406	GH_A03G1359	GHBZR1	-0.998
TCONS_00459406	GH_A07G0023	GHCYP734A1	-1
TCONS_00459406	GH_A07G2001	GHBA13	1
TCONS_00459406	GH_D08G2726	GHCYP734A1	-1
TCONS_00459406	Cotton_newGene_11358	NA	1
TCONS_00477505	GH_D05G1368	GHCYP90D1	-1
TCONS_00477505	GH_D01G0471	GHBEH4	0.982959
TCONS_00477505	GH_A04G1746	CYP749A22	-1
TCONS_00498416	GH_D06G2305	GHBEH4	1
TCONS_00498416	GH_D13G0866	GHBA13	-0.999
TCONS_00516670	GH_A13G0861	GHCYP85A1	-0.999
TCONS_00517988	GH_D02G0967	GHBZR1	0.999
TCONS_00517988	GH_A04G1074	GHDET2	-1
TCONS_00516854	GH_A06G1890	GHCYP90A1	-0.999

## Sheet: Table S5
Table S5 LncRNAs act as precursors of miRNAs in upland cotton
Query id	Subject id	% identity	alignment length	mismatches	gap openings	q. start	q. end	s. start	s. end	e-value
miR156d	TCONS_00126436	98.96	96	1	0	1	96	259	354	3e-44
miR160	TCONS_00326763	100	110	0	0	1	110	466	357	1e-53
miR160	TCONS_00314880	90.29	103	10	0	5	107	392	494	5e-33
mIR2948	TCONS_00340189	100	152	0	0	1	152	420	269	1e-76
mIR3476	TCONS_00303037	99.13	115	0	1	1	114	1583	1469	4e-54
miR482a	TCONS_00056276	99.42	171	1	0	1	171	758	588	1e-85
miR482a	TCONS_00059901	99.42	171	1	0	1	171	975	805	1e-85
miR482a	TCONS_00058848	99.42	171	1	0	1	171	581	411	1e-85
miR482a	TCONS_00052220	99.42	171	1	0	1	171	802	632	1e-85
miR482a	TCONS_00056277	99.42	171	1	0	1	171	956	786	1e-85
miR482a	TCONS_00307911	95.88	170	7	0	2	171	397	228	5e-75
miR7495a	TCONS_00454624	96.04	101	3	1	1	101	125	224	4e-41
miR7495a	TCONS_00459689	96.04	101	3	1	1	101	122	221	4e-41
miR7495a	TCONS_00459691	96.04	101	3	1	1	101	281	380	4e-41
miR7495b	TCONS_00454624	100	131	0	0	1	131	125	255	4e-65
miR7495b	TCONS_00459689	100	131	0	0	1	131	122	252	4e-65
miR7495b	TCONS_00459691	100	131	0	0	1	131	281	411	4e-65
miR7501	TCONS_00317250	89.81	324	14	9	12	320	3091	2772	2e-111
miR7508	TCONS_00212378	97.2	107	3	0	1	107	145	251	7e-47
miRn95	TCONS_00500763	95.97	248	9	1	4	250	1056	809	1e-112
miRn119	TCONS_00043216	94.57	258	6	2	1	250	8	265	7e-110
miRn14_2	TCONS_00297888	100	250	0	0	1	250	567	318	6e-131
miRn14_2	TCONS_00301518	100	250	0	0	1	250	1073	824	6e-131
miRn14_2	TCONS_00297889	100	250	0	0	1	250	491	242	6e-131
miRn14_2	TCONS_00040288	97.2	250	7	0	1	250	665	914	3e-119
miRn14_2	TCONS_00040287	97.2	250	7	0	1	250	584	833	3e-119
ghr-MiRn14	TCONS_00040288	100	250	0	0	1	250	664	913	6e-131
ghr-MiRn14	TCONS_00040287	100	250	0	0	1	250	583	832	6e-131
ghr-MiRn14	TCONS_00297888	97.2	250	7	0	1	250	568	319	3e-119
ghr-MiRn14	TCONS_00301518	97.2	250	7	0	1	250	1074	825	3e-119
ghr-MiRn14	TCONS_00297889	97.2	250	7	0	1	250	492	243	3e-119
miRn131	TCONS_00293949	100	250	0	0	1	250	1473	1224	6e-131
miRn131	TCONS_00293957	96.8	250	7	1	1	250	1368	1120	4e-117
miRn131	TCONS_00304291	96.8	250	7	1	1	250	1243	995	4e-117
miRn131	TCONS_00293958	96.8	250	7	1	1	250	1355	1107	4e-117
miRn131	TCONS_00293948	100	209	0	0	1	209	1293	1085	3e-108
miRn40_2	TCONS_00314880	100	238	0	0	1	238	257	494	3e-124
miRn137	TCONS_00309393	100	250	0	0	1	250	531	282	6e-131
miRn142	TCONS_00307911	100	250	0	0	1	250	498	249	6e-131
miRn142	TCONS_00056276	95.2	250	11	1	1	250	857	609	2e-110
miRn142	TCONS_00059901	95.2	250	11	1	1	250	1074	826	2e-110
miRn142	TCONS_00058848	95.2	250	11	1	1	250	680	432	2e-110
miRn142	TCONS_00052220	95.2	250	11	1	1	250	901	653	2e-110
miRn142	TCONS_00056277	95.2	250	11	1	1	250	1055	807	2e-110
ghr-MiRn16	TCONS_00043216	100	250	0	0	1	250	16	265	6e-131
miRn29_2	TCONS_00337102	100	250	0	0	1	250	15	264	6e-131
miRn32_2	TCONS_00346691	100	250	0	0	1	250	1643	1394	6e-131
miRn37_2	TCONS_00090215	100	250	0	0	1	250	936	687	6e-131
miRn183	TCONS_00419473	100	250	0	0	1	250	1215	966	6e-131
miRn74_2	TCONS_00185791	99.19	247	1	1	2	247	487	733	2e-125
miRn74_2	TCONS_00183704	99.19	247	1	1	2	247	485	731	2e-125
miRn195	TCONS_00459130	100	250	0	0	1	250	4234	4483	6e-131
miRn85_2	TCONS_00457726	100	250	0	0	1	250	962	713	6e-131
miRn84_2	TCONS_00457726	93.88	245	12	1	6	250	957	716	4e-102
miRn83_2	TCONS_00457726	92.8	250	13	2	3	250	960	714	3e-99
miRn95_2	TCONS_00500763	100	250	0	0	1	250	1058	809	6e-131
miRn207	TCONS_00496335	100	250	0	0	1	250	1393	1144	6e-131
miRn203_2	TCONS_00496335	100	250	0	0	1	250	1346	1097	6e-131
miRn225	TCONS_00090215	100	250	0	0	1	250	936	687	6e-131
miRn231	TCONS_00496335	100	216	0	0	1	216	1359	1144	4e-112
miRn232	TCONS_00496335	100	217	0	0	1	217	1346	1130	1e-112
miRn233	TCONS_00457726	95.1	143	4	1	6	148	957	818	6e-59
miRn235	TCONS_00419473	93.52	247	11	3	1	247	1215	974	6e-101
miRn235_2	TCONS_00419473	95.2	250	8	2	1	250	1215	970	7e-110
miRn29_2	TCONS_00337102	95.67	254	3	3	1	250	15	264	1e-112
miRn207_2	TCONS_00496335	99.6	250	1	0	1	250	1393	1144	3e-129
miRn206_2	TCONS_00496335	99.2	250	2	0	1	250	1346	1097	1e-127
miRn249	TCONS_00293949	96.02	251	9	1	1	250	1473	1223	3e-114
miRn249	TCONS_00293957	96.02	251	8	2	1	250	1368	1119	3e-114
miRn249	TCONS_00304291	96.02	251	8	2	1	250	1243	994	3e-114
miRn249	TCONS_00293958	96.02	251	8	2	1	250	1355	1106	3e-114
miRn31	TCONS_00309393	98.41	251	3	1	1	250	533	283	3e-124
miRn32	TCONS_00346691	94.4	250	6	3	1	250	1635	1394	2e-105
miRn37	TCONS_00090215	100	250	0	0	1	250	936	687	6e-131
miRn40	TCONS_00314880	96.22	238	1	2	1	238	265	494	4e-107
miRn74	TCONS_00185791	100	250	0	0	1	250	487	736	6e-131
miRn74	TCONS_00183704	100	250	0	0	1	250	485	734	6e-131
miRn84	TCONS_00457726	93.2	250	12	2	1	250	960	716	6e-101
miRn85	TCONS_00457726	94.69	245	10	1	6	250	957	716	2e-105

## Sheet: Table S6
Table S6 miRNAs target to lncRNAs in upland cotton
miRNA_Acc.	Target_Acc.	Expectation	miRNA_start	miRNA_end	Target_start	Target_end	miRNA_aligned_fragment	Target_aligned_fragment	Inhibition	Target_Desc.
miR160	TCONS_00326763	0	1	21	367	387	UAUGAGGAGCCAUGCAUGUAU	AUACAUGCAUGGCUCCUCAUA	Cleavage	D05 31851740-31852715
miR167a	TCONS_00366093	0	1	21	666	686	UGAAGCUGCCAGCAUGAUCUA	CAGAUCAUGCUGGCAGCUUCA	Cleavage	D06 50576895-50578136
miR167b	TCONS_00366093	0	1	21	666	686	UGAAGCUGCCAGCAUGAUCUA	CAGAUCAUGCUGGCAGCUUCA	Cleavage	D06 50576895-50578136
miR2948-5p	TCONS_00340189	0	1	22	361	382	UGUGGGAGAGUUGGGCAAGAAU	AUUCUUGCCCAACUCUCCCACA	Cleavage	D05 43102906-43103794
miR3476-3p	TCONS_00303037	0	1	21	1477	1497	AGCCAACAACAUCAGUUCUAA	UUAGAACUGAUGUUGUUGGCU	Cleavage	D03 45678222-45680499
miR3476-5p	TCONS_00303037	0	1	21	1553	1573	UGAACUGGGUUUGUUGGCUGC	GCAGCCAACAAACCCAGUUCA	Cleavage	D03 45678222-45680499
miR482a	TCONS_00059901	0	1	22	848	869	UCUUUCCUACUCCUCCCAUACC	GGUAUGGGAGGAGUAGGAAAGA	Cleavage	A04 55743026-55744311
miR482a	TCONS_00056277	0	1	22	829	850	UCUUUCCUACUCCUCCCAUACC	GGUAUGGGAGGAGUAGGAAAGA	Cleavage	A04 55743109-55744314
miR482a	TCONS_00052220	0	1	22	675	696	UCUUUCCUACUCCUCCCAUACC	GGUAUGGGAGGAGUAGGAAAGA	Cleavage	A04 55743273-55744308
miR482a	TCONS_00056276	0	1	22	631	652	UCUUUCCUACUCCUCCCAUACC	GGUAUGGGAGGAGUAGGAAAGA	Cleavage	A04 55743109-55744314
miR482a	TCONS_00058848	0	1	22	454	475	UCUUUCCUACUCCUCCCAUACC	GGUAUGGGAGGAGUAGGAAAGA	Cleavage	A04 55743296-55744322
miR482a	TCONS_00307911	0	1	22	271	292	UCUUUCCUACUCCUCCCAUACC	GGAAUGGGAGGAGUAGGAAAGA	Cleavage	D04 44104530-44105170
miR7501	TCONS_00314261	0	1	24	2820	2843	AUAUCUGAUUCUGACACGAAAAAA	UUUUUUCGUGUCAGAAUCAGAUAU	Cleavage	D04 44282680-44286325
miR7501	TCONS_00314261	0	1	24	2927	2950	AUAUCUGAUUCUGACACGAAAAAA	UUUUUUCGUGUCAGAAUCAGAUAU	Cleavage	D04 44282680-44286325
miR7501	TCONS_00317250	0	1	24	2779	2802	AUAUCUGAUUCUGACACGAAAAAA	UUUUUUCGUGUCAGAAUCAGAUAU	Cleavage	D04 44282754-44286647
miR7501	TCONS_00317250	0	1	24	2886	2909	AUAUCUGAUUCUGACACGAAAAAA	UUUUUUCGUGUCAGAAUCAGAUAU	Cleavage	D04 44282754-44286647
miR7506	TCONS_00450195	0	1	24	432	455	AUGUCUGGGACAUGGCGUUGGCAC	GUGCCAACGCCAUGUCCCAGACAU	Cleavage	D10 15519828-15522329
miR7510a	TCONS_00533264	0	1	24	3016	3039	AAGGUCAUGAUCUUUAGCGGCGUU	AACGCCGCUAAAGAUCAUGACCUU	Cleavage	scaffold1832_A07 1311228-1314875
miR7510a	TCONS_00533140	0	1	24	3028	3051	AAGGUCAUGAUCUUUAGCGGCGUU	AACGCCGCUAAAGAUCAUGACCUU	Cleavage	scaffold1832_A07 1311310-1314787
miR7510a	TCONS_00533193	0	1	24	1413	1436	AAGGUCAUGAUCUUUAGCGGCGUU	AACGCCGCUAAAGAUCAUGACCUU	Cleavage	scaffold1832_A07 1309451-1314860
miRn100	TCONS_00297889	0	1	21	264	284	AGAAUCUUGAUGAUGCUGCAG	AUGCAGCAUCAUCAAGAUUCU	Cleavage	D03 41355759-41358451
miRn100	TCONS_00297888	0	1	21	340	360	AGAAUCUUGAUGAUGCUGCAG	AUGCAGCAUCAUCAAGAUUCU	Cleavage	D03 41355759-41358451
miRn100	TCONS_00301518	0	1	21	846	866	AGAAUCUUGAUGAUGCUGCAG	AUGCAGCAUCAUCAAGAUUCU	Cleavage	D03 41355495-41358452
miRn100	TCONS_00346691	0	1	21	1416	1436	AGAAUCUUGAUGAUGCUGCAG	AUGCAGCAUCAUCAAGAUUCU	Cleavage	D05 8471231-8473249
miRn112	TCONS_00284594	0	1	21	291	311	UAGUGAGGAUGGGAAAUUUGU	ACAAAUUUCCCAUCCUCACUA	Cleavage	D02 60331842-60334999
miRn112	TCONS_00289965	0	1	21	589	609	UAGUGAGGAUGGGAAAUUUGU	ACAAAUUUCCCAUCCUCACUA	Cleavage	D02 60331549-60334863
miRn131	TCONS_00304291	0	1	21	1201	1221	UCGGACUGGAUUUGUUGACAA	UUGUCAACAAAUCCAGUCCGA	Cleavage	D03 45659452-45661709
miRn131	TCONS_00293958	0	1	21	1313	1333	UCGGACUGGAUUUGUUGACAA	UUGUCAACAAAUCCAGUCCGA	Cleavage	D03 45659448-45661737
miRn131	TCONS_00293957	0	1	21	1326	1346	UCGGACUGGAUUUGUUGACAA	UUGUCAACAAAUCCAGUCCGA	Cleavage	D03 45659448-45661737
miRn131	TCONS_00293949	0	1	21	1431	1451	UCGGACUGGAUUUGUUGACAA	UUGUCAACAAAUCCAGUCCGA	Cleavage	D03 45557864-45560159
miRn131	TCONS_00293948	0	1	21	1251	1271	UCGGACUGGAUUUGUUGACAA	UUGUCAACAAAUCCAGUCCGA	Cleavage	D03 45557864-45560159
miRn135	TCONS_00297889	0	1	21	264	284	AGAAUCUUGAUGAUGCUGCAU	AUGCAGCAUCAUCAAGAUUCU	Cleavage	D03 41355759-41358451
miRn135	TCONS_00297888	0	1	21	340	360	AGAAUCUUGAUGAUGCUGCAU	AUGCAGCAUCAUCAAGAUUCU	Cleavage	D03 41355759-41358451
miRn135	TCONS_00301518	0	1	21	846	866	AGAAUCUUGAUGAUGCUGCAU	AUGCAGCAUCAUCAAGAUUCU	Cleavage	D03 41355495-41358452
miRn135	TCONS_00346691	0	1	21	1416	1436	AGAAUCUUGAUGAUGCUGCAU	AUGCAGCAUCAUCAAGAUUCU	Cleavage	D05 8471231-8473249
miRn137	TCONS_00090215	0	1	21	707	727	UGGACUGAAGGGAGCUCCUUC	GAAGGAGCUCCCUUCAGUCCA	Cleavage	A05 29289019-29290864
miRn137	TCONS_00309393	0	1	21	302	322	UGGACUGAAGGGAGCUCCUUC	GAAGGAGCUCCCUUCAGUCCA	Cleavage	D04 1420333-1421356
miRn14	TCONS_00297889	0	1	21	264	284	AGAAUCUUGAUGAUGCUGCAU	AUGCAGCAUCAUCAAGAUUCU	Cleavage	D03 41355759-41358451
miRn14	TCONS_00297888	0	1	21	340	360	AGAAUCUUGAUGAUGCUGCAU	AUGCAGCAUCAUCAAGAUUCU	Cleavage	D03 41355759-41358451
miRn14	TCONS_00301518	0	1	21	846	866	AGAAUCUUGAUGAUGCUGCAU	AUGCAGCAUCAUCAAGAUUCU	Cleavage	D03 41355495-41358452
miRn14	TCONS_00346691	0	1	21	1416	1436	AGAAUCUUGAUGAUGCUGCAU	AUGCAGCAUCAUCAAGAUUCU	Cleavage	D05 8471231-8473249
miRn142	TCONS_00307911	0	1	22	271	292	UCUUUCCUACUCCUCCCAUUCC	GGAAUGGGAGGAGUAGGAAAGA	Cleavage	D04 44104530-44105170
miRn142	TCONS_00059901	0	1	22	848	869	UCUUUCCUACUCCUCCCAUUCC	GGUAUGGGAGGAGUAGGAAAGA	Cleavage	A04 55743026-55744311
miRn142	TCONS_00056277	0	1	22	829	850	UCUUUCCUACUCCUCCCAUUCC	GGUAUGGGAGGAGUAGGAAAGA	Cleavage	A04 55743109-55744314
miRn142	TCONS_00052220	0	1	22	675	696	UCUUUCCUACUCCUCCCAUUCC	GGUAUGGGAGGAGUAGGAAAGA	Cleavage	A04 55743273-55744308
miRn142	TCONS_00056276	0	1	22	631	652	UCUUUCCUACUCCUCCCAUUCC	GGUAUGGGAGGAGUAGGAAAGA	Cleavage	A04 55743109-55744314
miRn142	TCONS_00058848	0	1	22	454	475	UCUUUCCUACUCCUCCCAUUCC	GGUAUGGGAGGAGUAGGAAAGA	Cleavage	A04 55743296-55744322
miRn146	TCONS_00340447	0	1	20	322	341	UGUGUGCUCACUCUCUUCUG	CAGAAGAGAGUGAGCACACA	Cleavage	D05 4838115-4843313
miRn158	TCONS_00366093	0	1	21	666	686	UGAAGCUGCCAGCAUGAUCUU	CAGAUCAUGCUGGCAGCUUCA	Cleavage	D06 50576895-50578136
miRn168	TCONS_00496335	0	1	21	1166	1186	UUGGACUGAAGGGAGCUCCCU	AGGGAGCUCCCUUCAGUCCAA	Cleavage	D12 56082885-56084839
miRn168	TCONS_00090215	0	1	21	708	728	UUGGACUGAAGGGAGCUCCCU	AAGGAGCUCCCUUCAGUCCAA	Cleavage	A05 29289019-29290864
miRn168	TCONS_00309393	0	1	21	303	323	UUGGACUGAAGGGAGCUCCCU	AAGGAGCUCCCUUCAGUCCAA	Cleavage	D04 1420333-1421356
miRn181	TCONS_00366093	0	1	21	666	686	UGAAGCUGCCAGCAUGAUCUC	CAGAUCAUGCUGGCAGCUUCA	Cleavage	D06 50576895-50578136
miRn183	TCONS_00419473	0	1	21	1173	1193	UUUUUCACAAAUAUCACAAUA	UAUUGUGAUAUUUGUGAAAAA	Cleavage	D09 6285316-6287188
miRn191	TCONS_00366093	0	1	21	666	686	UGAAGCUGCCAGCAUGAUCUU	CAGAUCAUGCUGGCAGCUUCA	Cleavage	D06 50576895-50578136
miRn200	TCONS_00090215	0	1	20	709	728	UUGGACUGAAGGGAGCUCCU	AGGAGCUCCCUUCAGUCCAA	Cleavage	A05 29289019-29290864
miRn200	TCONS_00309393	0	1	20	304	323	UUGGACUGAAGGGAGCUCCU	AGGAGCUCCCUUCAGUCCAA	Cleavage	D04 1420333-1421356
miRn200	TCONS_00496335	0	1	20	1167	1186	UUGGACUGAAGGGAGCUCCU	GGGAGCUCCCUUCAGUCCAA	Cleavage	D12 56082885-56084839
miRn207	TCONS_00496335	0	1	21	1166	1186	UUGGACUGAAGGGAGCUCCCU	AGGGAGCUCCCUUCAGUCCAA	Cleavage	D12 56082885-56084839
miRn207	TCONS_00090215	0	1	21	708	728	UUGGACUGAAGGGAGCUCCCU	AAGGAGCUCCCUUCAGUCCAA	Cleavage	A05 29289019-29290864
miRn207	TCONS_00309393	0	1	21	303	323	UUGGACUGAAGGGAGCUCCCU	AAGGAGCUCCCUUCAGUCCAA	Cleavage	D04 1420333-1421356
miRn210	TCONS_00297889	0	1	21	264	284	AGAAUCUUGAUGAUGCUGCAG	AUGCAGCAUCAUCAAGAUUCU	Cleavage	D03 41355759-41358451
miRn210	TCONS_00297888	0	1	21	340	360	AGAAUCUUGAUGAUGCUGCAG	AUGCAGCAUCAUCAAGAUUCU	Cleavage	D03 41355759-41358451
miRn210	TCONS_00301518	0	1	21	846	866	AGAAUCUUGAUGAUGCUGCAG	AUGCAGCAUCAUCAAGAUUCU	Cleavage	D03 41355495-41358452
miRn210	TCONS_00346691	0	1	21	1416	1436	AGAAUCUUGAUGAUGCUGCAG	AUGCAGCAUCAUCAAGAUUCU	Cleavage	D05 8471231-8473249
miRn22	TCONS_00297889	0	1	21	264	284	AGAAUCUUGAUGAUGCUGCAU	AUGCAGCAUCAUCAAGAUUCU	Cleavage	D03 41355759-41358451
miRn22	TCONS_00297888	0	1	21	340	360	AGAAUCUUGAUGAUGCUGCAU	AUGCAGCAUCAUCAAGAUUCU	Cleavage	D03 41355759-41358451
miRn22	TCONS_00301518	0	1	21	846	866	AGAAUCUUGAUGAUGCUGCAU	AUGCAGCAUCAUCAAGAUUCU	Cleavage	D03 41355495-41358452
miRn22	TCONS_00346691	0	1	21	1416	1436	AGAAUCUUGAUGAUGCUGCAU	AUGCAGCAUCAUCAAGAUUCU	Cleavage	D05 8471231-8473249
miRn225	TCONS_00090215	0	1	21	707	727	UGGACUGAAGGGAGCUCCUUC	GAAGGAGCUCCCUUCAGUCCA	Cleavage	A05 29289019-29290864
miRn225	TCONS_00309393	0	1	21	302	322	UGGACUGAAGGGAGCUCCUUC	GAAGGAGCUCCCUUCAGUCCA	Cleavage	D04 1420333-1421356
miRn227	TCONS_00366093	0	1	21	666	686	UGAAGCUGCCAGCAUGAUCUU	CAGAUCAUGCUGGCAGCUUCA	Cleavage	D06 50576895-50578136
miRn231	TCONS_00496335	0	1	21	1166	1186	UUGGACUGAAGGGAGCUCCCU	AGGGAGCUCCCUUCAGUCCAA	Cleavage	D12 56082885-56084839
miRn231	TCONS_00090215	0	1	21	708	728	UUGGACUGAAGGGAGCUCCCU	AAGGAGCUCCCUUCAGUCCAA	Cleavage	A05 29289019-29290864
miRn231	TCONS_00309393	0	1	21	303	323	UUGGACUGAAGGGAGCUCCCU	AAGGAGCUCCCUUCAGUCCAA	Cleavage	D04 1420333-1421356
miRn232	TCONS_00496335	0	1	21	1166	1186	UUGGACUGAAGGGAGCUCCCU	AGGGAGCUCCCUUCAGUCCAA	Cleavage	D12 56082885-56084839
miRn232	TCONS_00090215	0	1	21	708	728	UUGGACUGAAGGGAGCUCCCU	AAGGAGCUCCCUUCAGUCCAA	Cleavage	A05 29289019-29290864
miRn232	TCONS_00309393	0	1	21	303	323	UUGGACUGAAGGGAGCUCCCU	AAGGAGCUCCCUUCAGUCCAA	Cleavage	D04 1420333-1421356
miRn233	TCONS_00457726	0	1	21	920	940	UUUUUGGUUUUUGCUGUUGUU	AACAACAGCAAAAACCAAAAA	Cleavage	D11 58898556-58899753
miRn235	TCONS_00419473	0	1	21	1173	1193	UUUUUCACAAAUAUCACAAUA	UAUUGUGAUAUUUGUGAAAAA	Cleavage	D09 6285316-6287188
miRn249	TCONS_00304291	0	1	21	1201	1221	UCGGACUGGAUUUGUUGACAA	UUGUCAACAAAUCCAGUCCGA	Cleavage	D03 45659452-45661709
miRn249	TCONS_00293958	0	1	21	1313	1333	UCGGACUGGAUUUGUUGACAA	UUGUCAACAAAUCCAGUCCGA	Cleavage	D03 45659448-45661737
miRn249	TCONS_00293957	0	1	21	1326	1346	UCGGACUGGAUUUGUUGACAA	UUGUCAACAAAUCCAGUCCGA	Cleavage	D03 45659448-45661737
miRn249	TCONS_00293949	0	1	21	1431	1451	UCGGACUGGAUUUGUUGACAA	UUGUCAACAAAUCCAGUCCGA	Cleavage	D03 45557864-45560159
miRn249	TCONS_00293948	0	1	21	1251	1271	UCGGACUGGAUUUGUUGACAA	UUGUCAACAAAUCCAGUCCGA	Cleavage	D03 45557864-45560159
miRn256	TCONS_00366093	0	1	21	666	686	UGAAGCUGCCAGCAUGAUCUC	CAGAUCAUGCUGGCAGCUUCA	Cleavage	D06 50576895-50578136
miRn31	TCONS_00090215	0	1	21	707	727	UGGACUGAAGGGAGCUCCUUC	GAAGGAGCUCCCUUCAGUCCA	Cleavage	A05 29289019-29290864
miRn31	TCONS_00309393	0	1	21	302	322	UGGACUGAAGGGAGCUCCUUC	GAAGGAGCUCCCUUCAGUCCA	Cleavage	D04 1420333-1421356
miRn32	TCONS_00297889	0	1	21	264	284	AGAAUCUUGAUGAUGCUGCAU	AUGCAGCAUCAUCAAGAUUCU	Cleavage	D03 41355759-41358451
miRn32	TCONS_00297888	0	1	21	340	360	AGAAUCUUGAUGAUGCUGCAU	AUGCAGCAUCAUCAAGAUUCU	Cleavage	D03 41355759-41358451
miRn32	TCONS_00301518	0	1	21	846	866	AGAAUCUUGAUGAUGCUGCAU	AUGCAGCAUCAUCAAGAUUCU	Cleavage	D03 41355495-41358452
miRn32	TCONS_00346691	0	1	21	1416	1436	AGAAUCUUGAUGAUGCUGCAU	AUGCAGCAUCAUCAAGAUUCU	Cleavage	D05 8471231-8473249
miRn37	TCONS_00090215	0	1	21	707	727	UGGACUGAAGGGAGCUCCUUC	GAAGGAGCUCCCUUCAGUCCA	Cleavage	A05 29289019-29290864
miRn37	TCONS_00309393	0	1	21	302	322	UGGACUGAAGGGAGCUCCUUC	GAAGGAGCUCCCUUCAGUCCA	Cleavage	D04 1420333-1421356
miRn40	TCONS_00176269	0	1	21	898	918	UGCCUGGCUCCCUGUAUGCCA	UGGCAUACAGGGAGCCAGGCA	Cleavage	A10 94599612-94600930
miRn40	TCONS_00326763	0	1	21	430	450	UGCCUGGCUCCCUGUAUGCCA	UGGCAUACAGGGAGCCAGGCA	Cleavage	D05 31851740-31852715
miRn60	TCONS_00297889	0	1	21	264	284	AGAAUCUUGAUGAUGCUGCAU	AUGCAGCAUCAUCAAGAUUCU	Cleavage	D03 41355759-41358451
miRn60	TCONS_00297888	0	1	21	340	360	AGAAUCUUGAUGAUGCUGCAU	AUGCAGCAUCAUCAAGAUUCU	Cleavage	D03 41355759-41358451
miRn60	TCONS_00301518	0	1	21	846	866	AGAAUCUUGAUGAUGCUGCAU	AUGCAGCAUCAUCAAGAUUCU	Cleavage	D03 41355495-41358452
miRn60	TCONS_00346691	0	1	21	1416	1436	AGAAUCUUGAUGAUGCUGCAU	AUGCAGCAUCAUCAAGAUUCU	Cleavage	D05 8471231-8473249
miRn62	TCONS_00176269	0	1	21	898	918	UGCCUGGCUCCCUGUAUGCCA	UGGCAUACAGGGAGCCAGGCA	Cleavage	A10 94599612-94600930
miRn62	TCONS_00326763	0	1	21	430	450	UGCCUGGCUCCCUGUAUGCCA	UGGCAUACAGGGAGCCAGGCA	Cleavage	D05 31851740-31852715
miRn74	TCONS_00297889	0	1	21	264	284	AGAAUCUUGAUGAUGCUGCAU	AUGCAGCAUCAUCAAGAUUCU	Cleavage	D03 41355759-41358451
miRn74	TCONS_00297888	0	1	21	340	360	AGAAUCUUGAUGAUGCUGCAU	AUGCAGCAUCAUCAAGAUUCU	Cleavage	D03 41355759-41358451
miRn74	TCONS_00301518	0	1	21	846	866	AGAAUCUUGAUGAUGCUGCAU	AUGCAGCAUCAUCAAGAUUCU	Cleavage	D03 41355495-41358452
miRn74	TCONS_00346691	0	1	21	1416	1436	AGAAUCUUGAUGAUGCUGCAU	AUGCAGCAUCAUCAAGAUUCU	Cleavage	D05 8471231-8473249
miRn75	TCONS_00297889	0	1	21	264	284	AGAAUCUUGAUGAUGCUGCAG	AUGCAGCAUCAUCAAGAUUCU	Cleavage	D03 41355759-41358451
miRn75	TCONS_00297888	0	1	21	340	360	AGAAUCUUGAUGAUGCUGCAG	AUGCAGCAUCAUCAAGAUUCU	Cleavage	D03 41355759-41358451
miRn75	TCONS_00301518	0	1	21	846	866	AGAAUCUUGAUGAUGCUGCAG	AUGCAGCAUCAUCAAGAUUCU	Cleavage	D03 41355495-41358452
miRn75	TCONS_00346691	0	1	21	1416	1436	AGAAUCUUGAUGAUGCUGCAG	AUGCAGCAUCAUCAAGAUUCU	Cleavage	D05 8471231-8473249
miRn77	TCONS_00366093	0	1	21	666	686	UGAAGCUGCCAGCAUGAUCUU	CAGAUCAUGCUGGCAGCUUCA	Cleavage	D06 50576895-50578136
miRn78	TCONS_00176269	0	1	21	898	918	UGCCUGGCUCCCUGUAUGCCA	UGGCAUACAGGGAGCCAGGCA	Cleavage	A10 94599612-94600930
miRn78	TCONS_00326763	0	1	21	430	450	UGCCUGGCUCCCUGUAUGCCA	UGGCAUACAGGGAGCCAGGCA	Cleavage	D05 31851740-31852715
miRn84	TCONS_00457726	0	1	21	920	940	UUUUUGGUUUUUGCUGUUGUU	AACAACAGCAAAAACCAAAAA	Cleavage	D11 58898556-58899753
miRn85	TCONS_00457726	0	1	21	920	940	UUUUUGGUUUUUGCUGUUGUU	AACAACAGCAAAAACCAAAAA	Cleavage	D11 58898556-58899753
miRn95	TCONS_00500763	0	1	21	831	851	UUAGAUUCACGCACAAACUCG	CGAGUUUGUGCGUGAAUCUAA	Cleavage	D12 40443480-40446878
miR7506	TCONS_00517814	0.5	1	24	253	276	AUGUCUGGGACAUGGCGUUGGCAC	GUGCCAAUGCCAUGUCCCAGACAU	Cleavage	D13 8632299-8633397
miR7510a	TCONS_00100893	0.5	1	24	2420	2443	AAGGUCAUGAUCUUUAGCGGCGUU	AACGCCGCUAAAGAUCAUGGCCUU	Cleavage	A06 84573214-84576241
miR7510a	TCONS_00145057	0.5	1	24	3273	3296	AAGGUCAUGAUCUUUAGCGGCGUU	GACACCGCUAAAGGUCAUGACCUU	Cleavage	A08 59753408-59760900
miR7510a	TCONS_00145057	0.5	1	24	3317	3340	AAGGUCAUGAUCUUUAGCGGCGUU	GACACCGCUAAAGGUCAUGACCUU	Cleavage	A08 59753408-59760900
miR7510a	TCONS_00145058	0.5	1	24	3273	3296	AAGGUCAUGAUCUUUAGCGGCGUU	GACACCGCUAAAGGUCAUGACCUU	Cleavage	A08 59753408-59760900
miR7510a	TCONS_00145058	0.5	1	24	3317	3340	AAGGUCAUGAUCUUUAGCGGCGUU	GACACCGCUAAAGGUCAUGACCUU	Cleavage	A08 59753408-59760900
miR7510a	TCONS_00135004	0.5	1	24	2481	2504	AAGGUCAUGAUCUUUAGCGGCGUU	GACACCGCUAAAGGUCAUGACCUU	Cleavage	A08 59754200-59760894
miR7510a	TCONS_00135004	0.5	1	24	2525	2548	AAGGUCAUGAUCUUUAGCGGCGUU	GACACCGCUAAAGGUCAUGACCUU	Cleavage	A08 59754200-59760894
miRn137	TCONS_00496335	0.5	1	21	1165	1185	UGGACUGAAGGGAGCUCCUUC	GAGGGAGCUCCCUUCAGUCCA	Cleavage	D12 56082885-56084839
miRn146	TCONS_00126436	0.5	1	20	270	289	UGUGUGCUCACUCUCUUCUG	CAGAAGAGAGUGAGCACACG	Cleavage	A07 2555962-2564258
miRn225	TCONS_00496335	0.5	1	21	1165	1185	UGGACUGAAGGGAGCUCCUUC	GAGGGAGCUCCCUUCAGUCCA	Cleavage	D12 56082885-56084839
miRn31	TCONS_00496335	0.5	1	21	1165	1185	UGGACUGAAGGGAGCUCCUUC	GAGGGAGCUCCCUUCAGUCCA	Cleavage	D12 56082885-56084839
miRn37	TCONS_00496335	0.5	1	21	1165	1185	UGGACUGAAGGGAGCUCCUUC	GAGGGAGCUCCCUUCAGUCCA	Cleavage	D12 56082885-56084839
miR7506	TCONS_00450195	1	1	24	283	306	AUGUCUGGGACAUGGCGUUGGCAC	AUACCAAAGCCAUGUCCCAGACAU	Cleavage	D10 15519828-15522329
miR7506	TCONS_00517814	1	1	24	203	226	AUGUCUGGGACAUGGCGUUGGCAC	AUGUCGAUGCCAUGUCCCAGACAU	Cleavage	D13 8632299-8633397
miR7508	TCONS_00212378	1	1	21	222	242	CAAGAAAAGAAGUCGGGAGAG	CUUUCCCGGCUUCUUUUCUUG	Cleavage	A11 92390074-92392416
miR7510a	TCONS_00533264	1	1	24	2973	2996	AAGGUCAUGAUCUUUAGCGGCGUU	AACACCACUAAAGAUCAUGACCUU	Cleavage	scaffold1832_A07 1311228-1314875
miR7510a	TCONS_00533140	1	1	24	2985	3008	AAGGUCAUGAUCUUUAGCGGCGUU	AACACCACUAAAGAUCAUGACCUU	Cleavage	scaffold1832_A07 1311310-1314787
miR7510a	TCONS_00533193	1	1	24	1370	1393	AAGGUCAUGAUCUUUAGCGGCGUU	AACACCACUAAAGAUCAUGACCUU	Cleavage	scaffold1832_A07 1309451-1314860
miR7510a	TCONS_00406325	1	1	24	265	288	AAGGUCAUGAUCUUUAGCGGCGUU	AACGCCGCUAUAGAUCAUGACCUU	Cleavage	D08 42739450-42744611
miR7510a	TCONS_00163483	1	1	24	116	139	AAGGUCAUGAUCUUUAGCGGCGUU	AGCGUCGCUAAAGGUCAUGACUUU	Cleavage	A09 10293382-10294867
miRn202	TCONS_00212378	1	1	21	153	173	UUCCCGGCUUCUUUUCUUGCU	AGCAAGAAAAGAAGUCGGGAG	Cleavage	A11 92390074-92392416
miRn203	TCONS_00309393	1	1	21	304	324	UUUGGAUUGAAGGGAGCUCUA	AGGAGCUCCCUUCAGUCCAAG	Cleavage	D04 1420333-1421356
miRn203	TCONS_00090215	1	1	21	709	729	UUUGGAUUGAAGGGAGCUCUA	AGGAGCUCCCUUCAGUCCAAG	Cleavage	A05 29289019-29290864
miRn203	TCONS_00496335	1	1	21	1167	1187	UUUGGAUUGAAGGGAGCUCUA	GGGAGCUCCCUUCAGUCCAAG	Cleavage	D12 56082885-56084839
miRn230	TCONS_00309393	1	1	21	304	324	UUUGGAUUGAAGGGAGCUCUA	AGGAGCUCCCUUCAGUCCAAG	Cleavage	D04 1420333-1421356
miRn230	TCONS_00090215	1	1	21	709	729	UUUGGAUUGAAGGGAGCUCUA	AGGAGCUCCCUUCAGUCCAAG	Cleavage	A05 29289019-29290864
miRn230	TCONS_00496335	1	1	21	1167	1187	UUUGGAUUGAAGGGAGCUCUA	GGGAGCUCCCUUCAGUCCAAG	Cleavage	D12 56082885-56084839
miRn25	TCONS_00176269	1	1	21	898	918	UGCCUGGCUCCCUGAAUGCCA	UGGCAUACAGGGAGCCAGGCA	Cleavage	A10 94599612-94600930
miRn25	TCONS_00326763	1	1	21	430	450	UGCCUGGCUCCCUGAAUGCCA	UGGCAUACAGGGAGCCAGGCA	Cleavage	D05 31851740-31852715
miRn57	TCONS_00176269	1	1	21	898	918	UGCCUGGCUCCCUGAAUGCCA	UGGCAUACAGGGAGCCAGGCA	Cleavage	A10 94599612-94600930
miRn57	TCONS_00326763	1	1	21	430	450	UGCCUGGCUCCCUGAAUGCCA	UGGCAUACAGGGAGCCAGGCA	Cleavage	D05 31851740-31852715
miRn69	TCONS_00309393	1	1	21	304	324	UUUGGAUUGAAGGGAGCUCUA	AGGAGCUCCCUUCAGUCCAAG	Cleavage	D04 1420333-1421356
miRn69	TCONS_00090215	1	1	21	709	729	UUUGGAUUGAAGGGAGCUCUA	AGGAGCUCCCUUCAGUCCAAG	Cleavage	A05 29289019-29290864
miRn69	TCONS_00496335	1	1	21	1167	1187	UUUGGAUUGAAGGGAGCUCUA	GGGAGCUCCCUUCAGUCCAAG	Cleavage	D12 56082885-56084839
miR172	TCONS_00346691	1.5	1	21	1416	1436	AGAAUCCUGAUGAUGCUGCAG	AUGCAGCAUCAUCAAGAUUCU	Cleavage	D05 8471231-8473249
miR172	TCONS_00301518	1.5	1	21	846	866	AGAAUCCUGAUGAUGCUGCAG	AUGCAGCAUCAUCAAGAUUCU	Cleavage	D03 41355495-41358452
miR172	TCONS_00297888	1.5	1	21	340	360	AGAAUCCUGAUGAUGCUGCAG	AUGCAGCAUCAUCAAGAUUCU	Cleavage	D03 41355759-41358451
miR172	TCONS_00297889	1.5	1	21	264	284	AGAAUCCUGAUGAUGCUGCAG	AUGCAGCAUCAUCAAGAUUCU	Cleavage	D03 41355759-41358451
miR396a	TCONS_00509282	1.5	1	21	167	187	UUCCACAGCUUUCUUGAACUG	AAGCUCAAGAAAGCUGUGGGA	Cleavage	D13 56903788-56905523
miR396b	TCONS_00509282	1.5	1	21	167	187	UUCCACAGCUUUCUUGAACUG	AAGCUCAAGAAAGCUGUGGGA	Cleavage	D13 56903788-56905523
miR7493	TCONS_00498416	1.5	1	24	2396	2419	AAUAUUUUAAUAAUUCAAUCGUCA	UAACGGUUGGAUUGUUAAAAUAUU	Cleavage	D12 10555388-10562436
miR7493	TCONS_00182123	1.5	1	24	653	676	AAUAUUUUAAUAAUUCAAUCGUCA	AUUUAAUUUAAUUGUUAAAAUAUU	Cleavage	A10 12062452-12064319
miR7495a	TCONS_00459689	1.5	1	21	132	152	UUACUUUAGAUGUCUCCUUCA	UGAGGGAAACAUCUAAAGUAA	Cleavage	D11 65399180-65401077
miR7495a	TCONS_00459691	1.5	1	21	291	311	UUACUUUAGAUGUCUCCUUCA	UGAGGGAAACAUCUAAAGUAA	Cleavage	D11 65399212-65401077
miR7495a	TCONS_00454624	1.5	1	21	135	155	UUACUUUAGAUGUCUCCUUCA	UGAGGGAAACAUCUAAAGUAA	Cleavage	D11 65399177-65401381
miR7495b	TCONS_00459689	1.5	1	21	132	152	UUACUUUAGAUGUCUCCUUCA	UGAGGGAAACAUCUAAAGUAA	Cleavage	D11 65399180-65401077
miR7495b	TCONS_00459691	1.5	1	21	291	311	UUACUUUAGAUGUCUCCUUCA	UGAGGGAAACAUCUAAAGUAA	Cleavage	D11 65399212-65401077
miR7495b	TCONS_00454624	1.5	1	21	135	155	UUACUUUAGAUGUCUCCUUCA	UGAGGGAAACAUCUAAAGUAA	Cleavage	D11 65399177-65401381
miR7499	TCONS_00368712	1.5	1	24	2021	2044	AUAUAAUUUUCGGUUAAUUCGGUU	AACCGAAUUAACAGAAAAUUAUAU	Cleavage	D06 11787430-11793449
miR7502	TCONS_00154313	1.5	1	24	1774	1797	UUUUUAACAGUAGAAAUGAAUGAA	UUCAUCCAUUUCUAUUGUUAAAAA	Cleavage	A09 1171241-1174534
miR7506	TCONS_00450195	1.5	1	24	532	555	AUGUCUGGGACAUGGCGUUGGCAC	GUGCCAACGCCAUGUCCCAUACAU	Cleavage	D10 15519828-15522329
miR7510a	TCONS_00048847	1.5	1	24	236	259	AAGGUCAUGAUCUUUAGCGGCGUU	AACGCCGCUAAAGAACAUGACCUU	Translation	A03 69880965-69885689
miR7510a	TCONS_00048847	1.5	1	24	322	345	AAGGUCAUGAUCUUUAGCGGCGUU	AACGCCGCUAAAGAACAUGACCUU	Translation	A03 69880965-69885689
miR7510a	TCONS_00026107	1.5	1	24	273	296	AAGGUCAUGAUCUUUAGCGGCGUU	AACGCCGCUAAAGAACAUGACCUU	Translation	A02 11416889-11420775
miR7510a	TCONS_00145057	1.5	1	24	3229	3252	AAGGUCAUGAUCUUUAGCGGCGUU	GACACCACUAAAGGUCAUGACCUU	Cleavage	A08 59753408-59760900
miR7510a	TCONS_00145058	1.5	1	24	3229	3252	AAGGUCAUGAUCUUUAGCGGCGUU	GACACCACUAAAGGUCAUGACCUU	Cleavage	A08 59753408-59760900
miR7510a	TCONS_00135004	1.5	1	24	2437	2460	AAGGUCAUGAUCUUUAGCGGCGUU	GACACCACUAAAGGUCAUGACCUU	Cleavage	A08 59754200-59760894
miR7510a	TCONS_00561785	1.5	1	24	58	81	AAGGUCAUGAUCUUUAGCGGCGUU	AACUCCGCUAAAGAACAUGACCUU	Translation	scaffold4268_D08 20598-21315
miR7510b	TCONS_00451264	1.5	1	23	2118	2140	AAGAACAUGAUCUUUAGCGGCGU	UCAGCUCUAAAGAUCAUGUUUUU	Cleavage	D10 40261855-40265274
miR7510b	TCONS_00447055	1.5	1	23	832	854	AAGAACAUGAUCUUUAGCGGCGU	UCAGCUCUAAAGAUCAUGUUUUU	Cleavage	D10 40261813-40265017
miR7510b	TCONS_00448203	1.5	1	23	740	762	AAGAACAUGAUCUUUAGCGGCGU	UCAGCUCUAAAGAUCAUGUUUUU	Cleavage	D10 40261822-40265108
miR7510b	TCONS_00444450	1.5	1	23	503	525	AAGAACAUGAUCUUUAGCGGCGU	UCAGCUCUAAAGAUCAUGUUUUU	Cleavage	D10 40261950-40265023
miRn100	TCONS_00040287	1.5	1	21	734	754	AGAAUCUUGAUGAUGCUGCAG	GUGUAGCAUCAUCAAGAUUCA	Cleavage	A03 4112195-4115144
miRn100	TCONS_00040288	1.5	1	21	815	835	AGAAUCUUGAUGAUGCUGCAG	GUGUAGCAUCAUCAAGAUUCA	Cleavage	A03 4112195-4115144
miRn100	TCONS_00298892	1.5	1	21	461	481	AGAAUCUUGAUGAUGCUGCAG	GUGCAGCAUCACCAAGAUUCU	Translation	D03 41355553-41357419
miRn124	TCONS_00046509	1.5	1	24	616	639	GUCCGAUCAAGUUUUUGUUGAGCU	AAUCAAACAAAAACUUGAUCAGAC	Cleavage	A03 48823649-48826140
miRn135	TCONS_00040287	1.5	1	21	734	754	AGAAUCUUGAUGAUGCUGCAU	GUGUAGCAUCAUCAAGAUUCA	Cleavage	A03 4112195-4115144
miRn135	TCONS_00040288	1.5	1	21	815	835	AGAAUCUUGAUGAUGCUGCAU	GUGUAGCAUCAUCAAGAUUCA	Cleavage	A03 4112195-4115144
miRn135	TCONS_00298892	1.5	1	21	461	481	AGAAUCUUGAUGAUGCUGCAU	GUGCAGCAUCACCAAGAUUCU	Translation	D03 41355553-41357419
miRn14	TCONS_00040287	1.5	1	21	734	754	AGAAUCUUGAUGAUGCUGCAU	GUGUAGCAUCAUCAAGAUUCA	Cleavage	A03 4112195-4115144
miRn14	TCONS_00040288	1.5	1	21	815	835	AGAAUCUUGAUGAUGCUGCAU	GUGUAGCAUCAUCAAGAUUCA	Cleavage	A03 4112195-4115144
miRn14	TCONS_00298892	1.5	1	21	461	481	AGAAUCUUGAUGAUGCUGCAU	GUGCAGCAUCACCAAGAUUCU	Translation	D03 41355553-41357419
miRn140	TCONS_00249322	1.5	1	24	1744	1767	GCGCGGCUAAAGAUCAUGACCUUU	AAAAGUCAUGAUCUUUAGCGGCGC	Cleavage	A13 40448415-40451922
miRn143	TCONS_00345111	1.5	1	24	235	258	AAUUUACUCUCUGAUCUAACAUAU	AUACGUUAGAUCAAAGAGUAAAUU	Translation	D05 10415420-10417518
miRn143	TCONS_00566442	1.5	1	24	1247	1270	AAUUUACUCUCUGAUCUAACAUAU	UGUACUUAGAUCAAAGAGUAAAUU	Translation	scaffold4569_D11 4552-6462
miRn176	TCONS_00509282	1.5	1	21	167	187	UUCCACAGCUUUCUUGAACUU	AAGCUCAAGAAAGCUGUGGGA	Cleavage	D13 56903788-56905523
miRn182	TCONS_00259395	1.5	1	21	203	223	UCAUUGUCUCAUUUUCUCAUG	GAUGAGAAAAUUAGACAAUGA	Translation	D01 20915410-20917139
miRn182	TCONS_00259395	1.5	1	21	916	936	UCAUUGUCUCAUUUUCUCAUG	GAUGAGAAAAUUAGACAAUGA	Translation	D01 20915410-20917139
miRn182	TCONS_00266130	1.5	1	21	87	107	UCAUUGUCUCAUUUUCUCAUG	GAUGAGAAAAUUAGACAAUGA	Translation	D01 20915526-20917142
miRn182	TCONS_00266130	1.5	1	21	800	820	UCAUUGUCUCAUUUUCUCAUG	GAUGAGAAAAUUAGACAAUGA	Translation	D01 20915526-20917142
miRn184	TCONS_00419473	1.5	1	22	1173	1194	UUUCUUCACAAAUAUCACAAUA	UAUUGUGAUAUUUGUGAAAAAA	Cleavage	D09 6285316-6287188
miRn195	TCONS_00459130	1.5	1	24	4434	4457	UCACUGGCUAGUCAACGAUACAUC	GUUGUAUCGUUGACUAGCCAGCGA	Cleavage	D11 25573672-25582337
miRn210	TCONS_00040287	1.5	1	21	734	754	AGAAUCUUGAUGAUGCUGCAG	GUGUAGCAUCAUCAAGAUUCA	Cleavage	A03 4112195-4115144
miRn210	TCONS_00040288	1.5	1	21	815	835	AGAAUCUUGAUGAUGCUGCAG	GUGUAGCAUCAUCAAGAUUCA	Cleavage	A03 4112195-4115144
miRn210	TCONS_00298892	1.5	1	21	461	481	AGAAUCUUGAUGAUGCUGCAG	GUGCAGCAUCACCAAGAUUCU	Translation	D03 41355553-41357419
miRn22	TCONS_00040287	1.5	1	21	734	754	AGAAUCUUGAUGAUGCUGCAU	GUGUAGCAUCAUCAAGAUUCA	Cleavage	A03 4112195-4115144
miRn22	TCONS_00040288	1.5	1	21	815	835	AGAAUCUUGAUGAUGCUGCAU	GUGUAGCAUCAUCAAGAUUCA	Cleavage	A03 4112195-4115144
miRn22	TCONS_00298892	1.5	1	21	461	481	AGAAUCUUGAUGAUGCUGCAU	GUGCAGCAUCACCAAGAUUCU	Translation	D03 41355553-41357419
miRn220	TCONS_00345111	1.5	1	24	235	258	AAUUUACUCUCUGAUCUAACAUAU	AUACGUUAGAUCAAAGAGUAAAUU	Translation	D05 10415420-10417518
miRn220	TCONS_00566442	1.5	1	24	1247	1270	AAUUUACUCUCUGAUCUAACAUAU	UGUACUUAGAUCAAAGAGUAAAUU	Translation	scaffold4569_D11 4552-6462
miRn223	TCONS_00385725	1.5	1	24	783	806	AAUGUGUUCUUUGAUCUAACGUAC	GUAUAUUAGAUCAAAGAGUAUAUU	Cleavage	D07 9765070-9767608
miRn223	TCONS_00377733	1.5	1	24	227	250	AAUGUGUUCUUUGAUCUAACGUAC	GUAUAUUAGAUCAAAGAGUAUAUU	Cleavage	D07 9766005-9769458
miRn224	TCONS_00509282	1.5	1	21	167	187	UUCCACAGCUUUCUUGAACUU	AAGCUCAAGAAAGCUGUGGGA	Cleavage	D13 56903788-56905523
miRn234	TCONS_00419473	1.5	1	22	1173	1194	UUUCUUCACAAAUAUCACAAUA	UAUUGUGAUAUUUGUGAAAAAA	Cleavage	D09 6285316-6287188
miRn32	TCONS_00040287	1.5	1	21	734	754	AGAAUCUUGAUGAUGCUGCAU	GUGUAGCAUCAUCAAGAUUCA	Cleavage	A03 4112195-4115144
miRn32	TCONS_00040288	1.5	1	21	815	835	AGAAUCUUGAUGAUGCUGCAU	GUGUAGCAUCAUCAAGAUUCA	Cleavage	A03 4112195-4115144
miRn32	TCONS_00298892	1.5	1	21	461	481	AGAAUCUUGAUGAUGCUGCAU	GUGCAGCAUCACCAAGAUUCU	Translation	D03 41355553-41357419
miRn60	TCONS_00040287	1.5	1	21	734	754	AGAAUCUUGAUGAUGCUGCAU	GUGUAGCAUCAUCAAGAUUCA	Cleavage	A03 4112195-4115144
miRn60	TCONS_00040288	1.5	1	21	815	835	AGAAUCUUGAUGAUGCUGCAU	GUGUAGCAUCAUCAAGAUUCA	Cleavage	A03 4112195-4115144
miRn60	TCONS_00298892	1.5	1	21	461	481	AGAAUCUUGAUGAUGCUGCAU	GUGCAGCAUCACCAAGAUUCU	Translation	D03 41355553-41357419
miRn61	TCONS_00509282	1.5	1	21	167	187	UUCCACAGCUUUCUUGAACUU	AAGCUCAAGAAAGCUGUGGGA	Cleavage	D13 56903788-56905523
miRn74	TCONS_00040287	1.5	1	21	734	754	AGAAUCUUGAUGAUGCUGCAU	GUGUAGCAUCAUCAAGAUUCA	Cleavage	A03 4112195-4115144
miRn74	TCONS_00040288	1.5	1	21	815	835	AGAAUCUUGAUGAUGCUGCAU	GUGUAGCAUCAUCAAGAUUCA	Cleavage	A03 4112195-4115144
miRn74	TCONS_00298892	1.5	1	21	461	481	AGAAUCUUGAUGAUGCUGCAU	GUGCAGCAUCACCAAGAUUCU	Translation	D03 41355553-41357419
miRn75	TCONS_00040287	1.5	1	21	734	754	AGAAUCUUGAUGAUGCUGCAG	GUGUAGCAUCAUCAAGAUUCA	Cleavage	A03 4112195-4115144
miRn75	TCONS_00040288	1.5	1	21	815	835	AGAAUCUUGAUGAUGCUGCAG	GUGUAGCAUCAUCAAGAUUCA	Cleavage	A03 4112195-4115144
miRn75	TCONS_00298892	1.5	1	21	461	481	AGAAUCUUGAUGAUGCUGCAG	GUGCAGCAUCACCAAGAUUCU	Translation	D03 41355553-41357419
miRn97	TCONS_00509282	1.5	1	21	167	187	UUCCACAGCUUUCUUGAACUU	AAGCUCAAGAAAGCUGUGGGA	Cleavage	D13 56903788-56905523
miR7489	TCONS_00102932	2	1	24	49	72	AUUGUUGCCAAUACAGGAGAACGU	ACGUCCUCUUGUAUUGACAACAAU	Cleavage	A06 7342732-7371912
miR7492a	TCONS_00316170	2	1	23	287	309	CUAUAGAACAUGAUCUUUAGCGG	CCGCUAAAGGUCAUGAUCUAUAG	Cleavage	D04 19691322-19692222
miR7492b	TCONS_00316170	2	1	23	287	309	CUAUAGAACAUGAUCUUUAGCGG	CCGCUAAAGGUCAUGAUCUAUAG	Cleavage	D04 19691322-19692222
miR7492c	TCONS_00316170	2	1	23	287	309	CUAUAGAACAUGAUCUUUAGCGG	CCGCUAAAGGUCAUGAUCUAUAG	Cleavage	D04 19691322-19692222
miR7493	TCONS_00514941	2	1	24	1097	1120	AAUAUUUUAAUAAUUCAAUCGUCA	AAACAAUUGAAUGAUUGAAAUAUU	Cleavage	D13 45051966-45056365
miR7493	TCONS_00268352	2	1	24	604	627	AAUAUUUUAAUAAUUCAAUCGUCA	CUAUAAUUGAAUCAUUAAAGUAUU	Cleavage	D01 50836288-50841580
miR7493	TCONS_00268352	2	1	24	382	405	AAUAUUUUAAUAAUUCAAUCGUCA	CUGUAAUUGAAUCAUUAAAGUAUU	Cleavage	D01 50836288-50841580
miR7493	TCONS_00268352	2	1	24	493	516	AAUAUUUUAAUAAUUCAAUCGUCA	CUGUAAUUGAAUCAUUAAAGUAUU	Cleavage	D01 50836288-50841580
miR7493	TCONS_00268351	2	1	24	604	627	AAUAUUUUAAUAAUUCAAUCGUCA	CUAUAAUUGAAUCAUUAAAGUAUU	Cleavage	D01 50836288-50841580
miR7493	TCONS_00268351	2	1	24	382	405	AAUAUUUUAAUAAUUCAAUCGUCA	CUGUAAUUGAAUCAUUAAAGUAUU	Cleavage	D01 50836288-50841580
miR7493	TCONS_00268351	2	1	24	493	516	AAUAUUUUAAUAAUUCAAUCGUCA	CUGUAAUUGAAUCAUUAAAGUAUU	Cleavage	D01 50836288-50841580
miR7493	TCONS_00269257	2	1	24	672	695	AAUAUUUUAAUAAUUCAAUCGUCA	CUAUAAUUGAAUCAUUAAAGUAUU	Cleavage	D01 50836220-50841585
miR7493	TCONS_00269257	2	1	24	450	473	AAUAUUUUAAUAAUUCAAUCGUCA	CUGUAAUUGAAUCAUUAAAGUAUU	Cleavage	D01 50836220-50841585
miR7493	TCONS_00269257	2	1	24	561	584	AAUAUUUUAAUAAUUCAAUCGUCA	CUGUAAUUGAAUCAUUAAAGUAUU	Cleavage	D01 50836220-50841585
miR7493	TCONS_00261263	2	1	24	603	626	AAUAUUUUAAUAAUUCAAUCGUCA	CUAUAAUUGAAUCAUUAAAGUAUU	Cleavage	D01 50836289-50841540
miR7493	TCONS_00261263	2	1	24	381	404	AAUAUUUUAAUAAUUCAAUCGUCA	CUGUAAUUGAAUCAUUAAAGUAUU	Cleavage	D01 50836289-50841540
miR7493	TCONS_00261263	2	1	24	492	515	AAUAUUUUAAUAAUUCAAUCGUCA	CUGUAAUUGAAUCAUUAAAGUAUU	Cleavage	D01 50836289-50841540
miR7501	TCONS_00314261	2	1	24	2707	2730	AUAUCUGAUUCUGACACGAAAAAA	UUUUUUCGUGUCAAAGUCAGAUAU	Translation	D04 44282680-44286325
miR7501	TCONS_00317250	2	1	24	2666	2689	AUAUCUGAUUCUGACACGAAAAAA	UUUUUUCGUGUCAAAGUCAGAUAU	Translation	D04 44282754-44286647
miR7506	TCONS_00450195	2	1	24	482	505	AUGUCUGGGACAUGGCGUUGGCAC	GUGCCAACGUCAUGUCCCAAACAU	Cleavage	D10 15519828-15522329
miR7510a	TCONS_00048847	2	1	24	364	387	AAGGUCAUGAUCUUUAGCGGCGUU	AACGCCGCUAAAGACCAUGACUUU	Translation	A03 69880965-69885689
miR7510a	TCONS_00048847	2	1	24	406	429	AAGGUCAUGAUCUUUAGCGGCGUU	AACGCCGCUAGAGAACAUGACCUU	Translation	A03 69880965-69885689
miR7510a	TCONS_00316170	2	1	24	283	306	AAGGUCAUGAUCUUUAGCGGCGUU	AACGCCGCUAAAGGUCAUGAUCUA	Cleavage	D04 19691322-19692222
miR7510a	TCONS_00191507	2	1	24	250	273	AAGGUCAUGAUCUUUAGCGGCGUU	AACGCCGCUAAAGGUCAGGACCUU	Cleavage	A11 9746136-9749493
miR7510a	TCONS_00423929	2	1	24	151	174	AAGGUCAUGAUCUUUAGCGGCGUU	AACGCCGCUAAAGAACAUGAUCUU	Translation	D09 24771827-24774440
miR7510a	TCONS_00423929	2	1	24	194	217	AAGGUCAUGAUCUUUAGCGGCGUU	AACGCCGCUAAAGAACAUGAUCUU	Translation	D09 24771827-24774440
miR7510a	TCONS_00423929	2	1	24	237	260	AAGGUCAUGAUCUUUAGCGGCGUU	AACGUCGCUAAAGAACAUGAUCUU	Translation	D09 24771827-24774440
miR7510a	TCONS_00421206	2	1	24	233	256	AAGGUCAUGAUCUUUAGCGGCGUU	AACGCCGCUAAAGAACAUGAUCUU	Translation	D09 24771745-24774548
miR7510a	TCONS_00421206	2	1	24	276	299	AAGGUCAUGAUCUUUAGCGGCGUU	AACGCCGCUAAAGAACAUGAUCUU	Translation	D09 24771745-24774548
miR7510a	TCONS_00421206	2	1	24	319	342	AAGGUCAUGAUCUUUAGCGGCGUU	AACGUCGCUAAAGAACAUGAUCUU	Translation	D09 24771745-24774548
miR7511	TCONS_00280924	2	1	24	149	172	AGAAGUUUUGCAUGUGUAGCUGAG	CUCAGCUACACAAGCAAAACUUUU	Cleavage	D02 6269222-6273458
miR7511	TCONS_00384768	2	1	24	828	851	AGAAGUUUUGCAUGUGUAGCUGAG	AUCAGCUACACAAGCAAAACUUUU	Cleavage	D07 26602289-26610835
miR7511	TCONS_00379608	2	1	24	901	924	AGAAGUUUUGCAUGUGUAGCUGAG	AUCAGCUACACAAGCAAAACUUUU	Cleavage	D07 26602216-26615341
miR7514	TCONS_00051581	2	1	24	1397	1420	AUAAAGUGAUAAGUGAGAUCGUCU	UUAAAAACUUACUUAUCAUUUUAU	Cleavage	A04 6155440-6159478
miR7514	TCONS_00055345	2	1	24	1559	1582	AUAAAGUGAUAAGUGAGAUCGUCU	UUAAAAACUUACUUAUCAUUUUAU	Cleavage	A04 6154398-6159442
miRn120	TCONS_00509282	2	1	21	167	187	UUCCACGGCUUUCUUGAACUU	AAGCUCAAGAAAGCUGUGGGA	Cleavage	D13 56903788-56905523
miRn143	TCONS_00397171	2	1	24	83	106	AAUUUACUCUCUGAUCUAACAUAU	GUACAUUAGAUCAAAGGGUAAAUU	Translation	D08 65215746-65218966
miRn166	TCONS_00229634	2	1	24	1519	1542	ACCGGUAUCAAGCCUGCUAGACGU	GUGUCUAGCAGGCUUUAUGCCGGU	Cleavage	A12 37194718-37197632
miRn166	TCONS_00229634	2	1	24	1557	1580	ACCGGUAUCAAGCCUGCUAGACGU	CUGCCUAGCAGGCUUCAUGCCGGU	Cleavage	A12 37194718-37197632
miRn17	TCONS_00509282	2	1	21	167	187	UUCCACGGCUUUCUUGAACUU	AAGCUCAAGAAAGCUGUGGGA	Cleavage	D13 56903788-56905523
miRn180	TCONS_00136165	2	1	24	4785	4808	AAUUAUGACUGUUUUAGUGAAGAC	GUCUUCACUAAAACGGUCAUAACU	Cleavage	A08 85436561-85443505
miRn183	TCONS_00575601	2	1	21	15	35	UUUUUCACAAAUAUCACAAUA	UAUUGUGAUAUUUGUGAGCAA	Cleavage	scaffold6131 11035-11542
miRn183	TCONS_00365594	2	1	21	1425	1445	UUUUUCACAAAUAUCACAAUA	UAUCUUGAUAUUUGUGAAAAA	Cleavage	D06 50695563-50699070
miRn183	TCONS_00360851	2	1	21	1406	1426	UUUUUCACAAAUAUCACAAUA	UAUCUUGAUAUUUGUGAAAAA	Cleavage	D06 50696448-50699114
miRn183	TCONS_00368478	2	1	21	1615	1635	UUUUUCACAAAUAUCACAAUA	UAUCUUGAUAUUUGUGAAAAA	Cleavage	D06 50696125-50699064
miRn183	TCONS_00351668	2	1	21	1889	1909	UUUUUCACAAAUAUCACAAUA	UAUCUUGAUAUUUGUGAAAAA	Cleavage	D06 50695565-50698936
miRn201	TCONS_00493715	2	1	22	206	227	UUGUCGCAGGAGCGAUGGCACU	UCAGCUAUUGCUUCUGCGGCAA	Cleavage	D12 14534341-14535070
miRn206	TCONS_00509282	2	1	21	70	90	GCUCAAGAAAGCUGUGGGAAA	UUUUCCACAGCUUUCUUGAAC	Cleavage	D13 56903788-56905523
miRn209	TCONS_00345111	2	1	24	237	260	ACGGUUUACUCUUUGAUCUAAUGU	ACGUUAGAUCAAAGAGUAAAUUGA	Cleavage	D05 10415420-10417518
miRn209	TCONS_00566442	2	1	24	1249	1272	ACGGUUUACUCUUUGAUCUAAUGU	UACUUAGAUCAAAGAGUAAAUUGA	Cleavage	scaffold4569_D11 4552-6462
miRn220	TCONS_00397171	2	1	24	83	106	AAUUUACUCUCUGAUCUAACAUAU	GUACAUUAGAUCAAAGGGUAAAUU	Translation	D08 65215746-65218966
miRn223	TCONS_00228640	2	1	24	696	719	AAUGUGUUCUUUGAUCUAACGUAC	GUAUAUUAGAUUAAAGAACAAAUU	Cleavage	A12 86386089-86388123
miRn233	TCONS_00017519	2	1	21	411	431	UUUUUGGUUUUUGCUGUUGUU	UACAAAACCAAAAACCAAAAA	Cleavage	A01 93826788-93828237
miRn233	TCONS_00099479	2	1	21	2051	2071	UUUUUGGUUUUUGCUGUUGUU	UUCAACAUCAAAAAUUAAAAA	Cleavage	A06 60089939-60093494
miRn235	TCONS_00575601	2	1	21	15	35	UUUUUCACAAAUAUCACAAUA	UAUUGUGAUAUUUGUGAGCAA	Cleavage	scaffold6131 11035-11542
miRn235	TCONS_00365594	2	1	21	1425	1445	UUUUUCACAAAUAUCACAAUA	UAUCUUGAUAUUUGUGAAAAA	Cleavage	D06 50695563-50699070
miRn235	TCONS_00360851	2	1	21	1406	1426	UUUUUCACAAAUAUCACAAUA	UAUCUUGAUAUUUGUGAAAAA	Cleavage	D06 50696448-50699114
miRn235	TCONS_00368478	2	1	21	1615	1635	UUUUUCACAAAUAUCACAAUA	UAUCUUGAUAUUUGUGAAAAA	Cleavage	D06 50696125-50699064
miRn235	TCONS_00351668	2	1	21	1889	1909	UUUUUCACAAAUAUCACAAUA	UAUCUUGAUAUUUGUGAAAAA	Cleavage	D06 50695565-50698936
miRn236	TCONS_00154313	2	1	23	1973	1995	CUAGGAGUCAGACUGCAUUUUGC	ACAAAAUGCAAUUUGACUCCUAG	Cleavage	A09 1171241-1174534
miRn239	TCONS_00493715	2	1	22	206	227	UUGUCGCAGGAGCGAUGGCACU	UCAGCUAUUGCUUCUGCGGCAA	Cleavage	D12 14534341-14535070
miRn84	TCONS_00017519	2	1	21	411	431	UUUUUGGUUUUUGCUGUUGUU	UACAAAACCAAAAACCAAAAA	Cleavage	A01 93826788-93828237
miRn84	TCONS_00099479	2	1	21	2051	2071	UUUUUGGUUUUUGCUGUUGUU	UUCAACAUCAAAAAUUAAAAA	Cleavage	A06 60089939-60093494
miRn85	TCONS_00017519	2	1	21	411	431	UUUUUGGUUUUUGCUGUUGUU	UACAAAACCAAAAACCAAAAA	Cleavage	A01 93826788-93828237
miRn85	TCONS_00099479	2	1	21	2051	2071	UUUUUGGUUUUUGCUGUUGUU	UUCAACAUCAAAAAUUAAAAA	Cleavage	A06 60089939-60093494
miRn96	TCONS_00509282	2	1	21	70	90	GCUCAAGAAAGCUGUGGGAAA	UUUUCCACAGCUUUCUUGAAC	Cleavage	D13 56903788-56905523
miR160	TCONS_00579805	2.5	1	21	483	503	UAUGAGGAGCCAUGCAUGUAU	UUACAUCCAUGGCUUUUUAUA	Cleavage	scaffold870_A04 326172-345833
miR2948-5p	TCONS_00461544	2.5	1	22	941	962	UGUGGGAGAGUUGGGCAAGAAU	UUCCUUUCCCAACUCUCCAACA	Cleavage	D11 5193903-5195392
miR2949a-5p	TCONS_00070718	2.5	1	22	1272	1293	ACUUUUGAACUGGAUUUGCCGA	ACCGCAAAUCCAGUUGAGGAGU	Cleavage	A05 15377474-15380534
miR2949a-5p	TCONS_00070717	2.5	1	22	1527	1548	ACUUUUGAACUGGAUUUGCCGA	ACCGCAAAUCCAGUUGAGGAGU	Cleavage	A05 15377474-15380534
miR2949a-5p	TCONS_00065677	2.5	1	22	1854	1875	ACUUUUGAACUGGAUUUGCCGA	ACCGCAAAUCCAGUUGAGGAGU	Cleavage	A05 15377565-15380548
miR2949a-5p	TCONS_00065678	2.5	1	22	2004	2025	ACUUUUGAACUGGAUUUGCCGA	ACCGCAAAUCCAGUUGAGGAGU	Cleavage	A05 15377565-15380548
miR2949a-5p	TCONS_00317529	2.5	1	22	1107	1128	ACUUUUGAACUGGAUUUGCCGA	CUUGAAAAUCUAGUUUAAAGGU	Cleavage	D04 13554487-13556540
miR3476-5p	TCONS_00302929	2.5	1	21	688	708	UGAACUGGGUUUGUUGGCUGC	ACAUAUAACAAACCCAGUUCA	Cleavage	D03 36462282-36464783
miR390a	TCONS_00399891	2.5	1	21	243	263	AAGCUCAGGAGGGAUAGCGCC	GGCGCUAUCUAUCCUGAGUUU	Translation	D08 61013766-61015503
miR390a	TCONS_00395668	2.5	1	21	174	194	AAGCUCAGGAGGGAUAGCGCC	GGCGCUAUCUAUCCUGAGUUU	Translation	D08 61013835-61015122
miR390a	TCONS_00161697	2.5	1	21	240	260	AAGCUCAGGAGGGAUAGCGCC	AACAUUAUCCCUCUUGAGUUU	Cleavage	A09 38250327-38252887
miR390b	TCONS_00399891	2.5	1	21	243	263	AAGCUCAGGAGGGAUAGCGCC	GGCGCUAUCUAUCCUGAGUUU	Translation	D08 61013766-61015503
miR390b	TCONS_00395668	2.5	1	21	174	194	AAGCUCAGGAGGGAUAGCGCC	GGCGCUAUCUAUCCUGAGUUU	Translation	D08 61013835-61015122
miR390b	TCONS_00161697	2.5	1	21	240	260	AAGCUCAGGAGGGAUAGCGCC	AACAUUAUCCCUCUUGAGUUU	Cleavage	A09 38250327-38252887
miR390c	TCONS_00399891	2.5	1	21	243	263	AAGCUCAGGAGGGAUAGCGCC	GGCGCUAUCUAUCCUGAGUUU	Translation	D08 61013766-61015503
miR390c	TCONS_00395668	2.5	1	21	174	194	AAGCUCAGGAGGGAUAGCGCC	GGCGCUAUCUAUCCUGAGUUU	Translation	D08 61013835-61015122
miR390c	TCONS_00161697	2.5	1	21	240	260	AAGCUCAGGAGGGAUAGCGCC	AACAUUAUCCCUCUUGAGUUU	Cleavage	A09 38250327-38252887
miR482b	TCONS_00059901	2.5	1	22	848	869	UCUUGCCUACUCCACCCAUGCC	GGUAUGGGAGGAGUAGGAAAGA	Cleavage	A04 55743026-55744311
miR482b	TCONS_00056277	2.5	1	22	829	850	UCUUGCCUACUCCACCCAUGCC	GGUAUGGGAGGAGUAGGAAAGA	Cleavage	A04 55743109-55744314
miR482b	TCONS_00052220	2.5	1	22	675	696	UCUUGCCUACUCCACCCAUGCC	GGUAUGGGAGGAGUAGGAAAGA	Cleavage	A04 55743273-55744308
miR482b	TCONS_00056276	2.5	1	22	631	652	UCUUGCCUACUCCACCCAUGCC	GGUAUGGGAGGAGUAGGAAAGA	Cleavage	A04 55743109-55744314
miR482b	TCONS_00058848	2.5	1	22	454	475	UCUUGCCUACUCCACCCAUGCC	GGUAUGGGAGGAGUAGGAAAGA	Cleavage	A04 55743296-55744322
miR482b	TCONS_00307911	2.5	1	22	271	292	UCUUGCCUACUCCACCCAUGCC	GGAAUGGGAGGAGUAGGAAAGA	Cleavage	D04 44104530-44105170
miR7484a	TCONS_00532077	2.5	1	24	282	305	UUUGUAUAUUAGAUCAAAGAGCAA	UGUUUCUUUUUUUUAAUAUACAAA	Cleavage	scaffold1655_A07 20009-24000
miR7484a	TCONS_00559120	2.5	1	24	487	510	UUUGUAUAUUAGAUCAAAGAGCAA	AGGUAUGUUGAUCUGAUGUACAAA	Cleavage	scaffold4084_D05 39427-40485
miR7484b	TCONS_00532077	2.5	1	24	282	305	UUUGUAUAUUAGAUCAAAGAGCAA	UGUUUCUUUUUUUUAAUAUACAAA	Cleavage	scaffold1655_A07 20009-24000
miR7484b	TCONS_00559120	2.5	1	24	487	510	UUUGUAUAUUAGAUCAAAGAGCAA	AGGUAUGUUGAUCUGAUGUACAAA	Cleavage	scaffold4084_D05 39427-40485
miR7488	TCONS_00057780	2.5	1	21	1173	1193	UUUUGAGUACAGGGGACAAAA	CAUUGACUCUUGUACUUAAAA	Cleavage	A04 35134851-35137626
miR7488	TCONS_00060082	2.5	1	21	1042	1062	UUUUGAGUACAGGGGACAAAA	CAUUGACUCUUGUACUUAAAA	Cleavage	A04 35134955-35137629
miR7488	TCONS_00059043	2.5	1	21	686	706	UUUUGAGUACAGGGGACAAAA	CAUUGACUCUUGUACUUAAAA	Cleavage	A04 35134970-35137549
miR7493	TCONS_00074470	2.5	1	24	50	73	AAUAUUUUAAUAAUUCAAUCGUCA	CAAUACAUGGAUUAUUAAAAUAUU	Cleavage	A05 80729816-80731022
miR7496a	TCONS_00249610	2.5	1	24	303	326	AUGACCAAAUUGAUAGAAUGUGUA	UUUUUGUUUUAUCAAUUUGGUUAA	Cleavage	A13 78698315-78699663
miR7496b	TCONS_00249610	2.5	1	24	303	326	AUGACCAAAUUGAUAGAAUGUGUA	UUUUUGUUUUAUCAAUUUGGUUAA	Cleavage	A13 78698315-78699663
miR7500	TCONS_00285797	2.5	1	24	373	396	AUCGAGUUAUUCGAGUUAAUCGAG	UAUCUUUAACUUGAAUAACUUGGA	Cleavage	D02 53281232-53282997
miR7502	TCONS_00573782	2.5	1	24	243	266	UUUUUAACAGUAGAAAUGAAUGAA	UUCAUCCAUUUGUACUGUUAAAAA	Cleavage	scaffold52922 24-779
miR7502	TCONS_00566442	2.5	1	24	1290	1313	UUUUUAACAGUAGAAAUGAAUGAA	UUCAUCAAUUUUUACUGUUAAAAA	Cleavage	scaffold4569_D11 4552-6462
miR7502	TCONS_00122093	2.5	1	24	782	805	UUUUUAACAGUAGAAAUGAAUGAA	UUUACCCAUUUAUACUGUUAAAAA	Cleavage	A07 13680935-13682126
miR7505	TCONS_00090153	2.5	1	21	718	738	UUCAGAAACCAUCCCUUCCUU	GGGGAAACGAUGGUUUUUGAA	Cleavage	A05 23768019-23769832
miR7506	TCONS_00450195	2.5	1	24	332	355	AUGUCUGGGACAUGGCGUUGGCAC	CUACCAAUGCCAUAUCCCAGAUAU	Translation	D10 15519828-15522329
miR7507	TCONS_00533532	2.5	1	24	362	385	AAGGUAGUGAAGUAGGCAAUUGGG	UUUUUUUGUCUAUUUUGCUACUUU	Cleavage	scaffold1858_A07 603-2480
miR7509	TCONS_00395136	2.5	1	24	346	369	UCAAAAGCACUUUUUGACAGCAAU	UUUUCAGCCAAAAAGUGCUUUUGG	Cleavage	D08 29553647-29555561
miR7510a	TCONS_00406325	2.5	1	24	222	245	AAGGUCAUGAUCUUUAGCGGCGUU	AACGCCGCUAUAGACCAUGACCUU	Translation	D08 42739450-42744611
miR7510a	TCONS_00048847	2.5	1	24	193	216	AAGGUCAUGAUCUUUAGCGGCGUU	AAUGACGCUAUAGAACAUGACCUU	Translation	A03 69880965-69885689
miR7510a	TCONS_00249322	2.5	1	24	1735	1758	AAGGUCAUGAUCUUUAGCGGCGUU	AACGCCGCUAAAAGUCAUGAUCUU	Cleavage	A13 40448415-40451922
miR7511	TCONS_00286240	2.5	1	24	1562	1585	AGAAGUUUUGCAUGUGUAGCUGAG	CCCAACUACCUAUGCAAAGCUUUU	Cleavage	D02 28665375-28668965
miR7511	TCONS_00277685	2.5	1	24	1686	1709	AGAAGUUUUGCAUGUGUAGCUGAG	CCCAACUACCUAUGCAAAGCUUUU	Cleavage	D02 28665251-28668943
miR7511	TCONS_00279526	2.5	1	24	1571	1594	AGAAGUUUUGCAUGUGUAGCUGAG	CCCAACUACCUAUGCAAAGCUUUU	Cleavage	D02 28665366-28668878
miR7513	TCONS_00199765	2.5	1	21	923	943	AAUCAGCCAGGAAUCGUUUGA	CCAAACUAUUCCUGGAUGAUU	Cleavage	A11 52249343-52251557
miRn10	TCONS_00043726	2.5	1	21	175	195	UAUUGGCCUGGUUCACUCAGA	GGUGAAUGGACCAGGUCAAUG	Cleavage	A03 81514495-81516787
miRn100	TCONS_00185791	2.5	1	21	627	647	AGAAUCUUGAUGAUGCUGCAG	AUGCAGCAUCUUCAAGAUUCA	Translation	A10 93958925-93961754
miRn100	TCONS_00183704	2.5	1	21	625	645	AGAAUCUUGAUGAUGCUGCAG	AUGCAGCAUCUUCAAGAUUCA	Translation	A10 93958927-93961740
miRn102	TCONS_00275363	2.5	1	24	444	467	AAAGGUCUCGUAGAGUAGAAUAUG	UCGCUUCCACUCUGUGAGACUUUU	Cleavage	D02 57091978-57093204
miRn104	TCONS_00500827	2.5	1	21	759	779	CUUUAACUUGUCUUUGCCCUU	UUGGGAGAAGACAAGUUAAAA	Cleavage	D12 45187964-45190441
miRn104	TCONS_00499774	2.5	1	21	518	538	CUUUAACUUGUCUUUGCCCUU	UUGGGAGAAGACAAGUUAAAA	Cleavage	D12 45188141-45190482
miRn113	TCONS_00500827	2.5	1	21	759	779	CUUUAACUUGUCUUUGCCCUU	UUGGGAGAAGACAAGUUAAAA	Cleavage	D12 45187964-45190441
miRn113	TCONS_00499774	2.5	1	21	518	538	CUUUAACUUGUCUUUGCCCUU	UUGGGAGAAGACAAGUUAAAA	Cleavage	D12 45188141-45190482
miRn118	TCONS_00184121	2.5	1	24	465	488	AAGUCCUUGGAAUGUGGAGAUGUG	CUAUUCUACAAAUUCCAAGGAUUU	Cleavage	A10 62629584-62630645
miRn123	TCONS_00178880	2.5	1	24	1688	1711	AAUUCAAGUCUGAUUGUUAACAUC	CAAAAUGGCAAUCAGUCUUGAAUU	Cleavage	A10 11454168-11456105
miRn125	TCONS_00043726	2.5	1	21	175	195	UAUUGGCCUGGUUCACUCAGA	GGUGAAUGGACCAGGUCAAUG	Cleavage	A03 81514495-81516787
miRn127	TCONS_00467397	2.5	1	21	1694	1714	UUUUAGAUUUGGGCUGCCAUG	UUUGGUUACCCAAAUCUAAAA	Cleavage	D11 18919642-18928226
miRn135	TCONS_00185791	2.5	1	21	627	647	AGAAUCUUGAUGAUGCUGCAU	AUGCAGCAUCUUCAAGAUUCA	Translation	A10 93958925-93961754
miRn135	TCONS_00183704	2.5	1	21	625	645	AGAAUCUUGAUGAUGCUGCAU	AUGCAGCAUCUUCAAGAUUCA	Translation	A10 93958927-93961740
miRn14	TCONS_00185791	2.5	1	21	627	647	AGAAUCUUGAUGAUGCUGCAU	AUGCAGCAUCUUCAAGAUUCA	Translation	A10 93958925-93961754
miRn14	TCONS_00183704	2.5	1	21	625	645	AGAAUCUUGAUGAUGCUGCAU	AUGCAGCAUCUUCAAGAUUCA	Translation	A10 93958927-93961740
miRn140	TCONS_00423929	2.5	1	24	160	183	GCGCGGCUAAAGAUCAUGACCUUU	AAAGAACAUGAUCUUUAGCAGCGC	Cleavage	D09 24771827-24774440
miRn140	TCONS_00423929	2.5	1	24	246	269	GCGCGGCUAAAGAUCAUGACCUUU	AAAGAACAUGAUCUUUAGCGGCGC	Cleavage	D09 24771827-24774440
miRn140	TCONS_00423929	2.5	1	24	289	312	GCGCGGCUAAAGAUCAUGACCUUU	AAAGAACAUGAUCUUUAGCGGCGC	Cleavage	D09 24771827-24774440
miRn140	TCONS_00421206	2.5	1	24	242	265	GCGCGGCUAAAGAUCAUGACCUUU	AAAGAACAUGAUCUUUAGCAGCGC	Cleavage	D09 24771745-24774548
miRn140	TCONS_00421206	2.5	1	24	328	351	GCGCGGCUAAAGAUCAUGACCUUU	AAAGAACAUGAUCUUUAGCGGCGC	Cleavage	D09 24771745-24774548
miRn140	TCONS_00421206	2.5	1	24	371	394	GCGCGGCUAAAGAUCAUGACCUUU	AAAGAACAUGAUCUUUAGCGGCGC	Cleavage	D09 24771745-24774548
miRn140	TCONS_00428629	2.5	1	24	9	32	GCGCGGCUAAAGAUCAUGACCUUU	AAAGAACAUGAUCUUUAGCGGCGC	Cleavage	D09 24772107-24774312
miRn140	TCONS_00561785	2.5	1	24	110	133	GCGCGGCUAAAGAUCAUGACCUUU	AAAGAACAUGAUCUUUAGCGGCGC	Cleavage	scaffold4268_D08 20598-21315
miRn148	TCONS_00491221	2.5	1	24	370	393	AUUCUGUCUUCGUAAAUUGUUACU	AAACCCAAUUGACGAAGAUAGAAA	Cleavage	D12 8842-10911
miRn159	TCONS_00323870	2.5	1	21	352	372	UGAUUGAGCCGUGCCAAUAUC	AUUAUUUGCAAGGCUCAAUCA	Translation	D05 211816-213002
miRn175	TCONS_00154313	2.5	1	24	808	831	CGUGGCAAUCUACAUGUACUUUGU	AUGAAGUACAUGUGGAUUGUCAUU	Cleavage	A09 1171241-1174534
miRn177	TCONS_00318306	2.5	1	21	1303	1323	CCUUCUUUCUUUGUUUCUGCA	AGUAGAAAUAAAGAACGAAGG	Cleavage	D04 5652522-5654452
miRn177	TCONS_00314487	2.5	1	21	478	498	CCUUCUUUCUUUGUUUCUGCA	AGUAGAAAUAAAGAACGAAGG	Cleavage	D04 5652067-5654525
miRn177	TCONS_00043726	2.5	1	21	1616	1636	CCUUCUUUCUUUGUUUCUGCA	AGAAGAGACAGAGAGAGAAGG	Cleavage	A03 81514495-81516787
miRn182	TCONS_00402754	2.5	1	21	1667	1688	UCAUUGUCUCAUUUUC-UCAUG	GUUGACGAAAAUGGGACAAUGA	Cleavage	D08 20534039-20539360
miRn183	TCONS_00540513	2.5	1	21	10	30	UUUUUCACAAAUAUCACAAUA	UAUUGUGAUGUUUGUGUAGAA	Cleavage	scaffold2306_A09 17215-19167
miRn183	TCONS_00301974	2.5	1	21	345	365	UUUUUCACAAAUAUCACAAUA	UAUUGUAAUAUUUAUGAAAAA	Cleavage	D03 3640-5106
miRn184	TCONS_00540513	2.5	1	22	10	31	UUUCUUCACAAAUAUCACAAUA	UAUUGUGAUGUUUGUGUAGAAG	Cleavage	scaffold2306_A09 17215-19167
miRn188	TCONS_00323870	2.5	1	21	352	372	UGAUUGAGCCGUGCCAAUAUC	AUUAUUUGCAAGGCUCAAUCA	Translation	D05 211816-213002
miRn189	TCONS_00338930	2.5	1	23	4543	4565	AAACGAGCUUGUUCAUGAACAUA	AUUUUUCAUGGACAAGCUUGUAU	Cleavage	D05 19419295-19430145
miRn189	TCONS_00342670	2.5	1	23	6857	6879	AAACGAGCUUGUUCAUGAACAUA	AUUUUUCAUGGACAAGCUUGUAU	Cleavage	D05 19419281-19428897
miRn189	TCONS_00346130	2.5	1	23	5995	6017	AAACGAGCUUGUUCAUGAACAUA	AUUUUUCAUGGACAAGCUUGUAU	Cleavage	D05 19419165-19430167
miRn189	TCONS_00344438	2.5	1	23	7604	7626	AAACGAGCUUGUUCAUGAACAUA	AUUUUUCAUGGACAAGCUUGUAU	Cleavage	D05 19419420-19429369
miRn189	TCONS_00176781	2.5	1	23	471	493	AAACGAGCUUGUUCAUGAACAUA	UCCUUUCAUGGACAAGCCUGUUU	Cleavage	A10 63116517-63122167
miRn189	TCONS_00172871	2.5	1	23	498	520	AAACGAGCUUGUUCAUGAACAUA	UCCUUUCAUGGACAAGCCUGUUU	Cleavage	A10 63116523-63122132
miRn194	TCONS_00275363	2.5	1	24	444	467	AAAGGUCUCGUAGAGUAGAAUAUG	UCGCUUCCACUCUGUGAGACUUUU	Cleavage	D02 57091978-57093204
miRn196	TCONS_00038134	2.5	1	24	434	457	AUAGUUGAGCUGAUUCAUAUGAUC	ACCUAUAUGAAUUGGUUCGAUUAU	Cleavage	A03 74733927-74736317
miRn201	TCONS_00234588	2.5	1	22	494	515	UUGUCGCAGGAGCGAUGGCACU	CACGCCAUCGCUUCUGCUGCAA	Cleavage	A12 69740257-69743205
miRn204	TCONS_00043726	2.5	1	21	175	195	UAUUGGCCUGGUUCACUCAGA	GGUGAAUGGACCAGGUCAAUG	Cleavage	A03 81514495-81516787
miRn209	TCONS_00397171	2.5	1	24	85	108	ACGGUUUACUCUUUGAUCUAAUGU	ACAUUAGAUCAAAGGGUAAAUUGG	Cleavage	D08 65215746-65218966
miRn21	TCONS_00051581	2.5	1	24	1821	1844	GAAUGAUCUUUAGGUUUUACUUGA	CAAACUAAAACUUAAAGAUAAUUU	Cleavage	A04 6155440-6159478
miRn21	TCONS_00055345	2.5	1	24	1983	2006	GAAUGAUCUUUAGGUUUUACUUGA	CAAACUAAAACUUAAAGAUAAUUU	Cleavage	A04 6154398-6159442
miRn210	TCONS_00185791	2.5	1	21	627	647	AGAAUCUUGAUGAUGCUGCAG	AUGCAGCAUCUUCAAGAUUCA	Translation	A10 93958925-93961754
miRn210	TCONS_00183704	2.5	1	21	625	645	AGAAUCUUGAUGAUGCUGCAG	AUGCAGCAUCUUCAAGAUUCA	Translation	A10 93958927-93961740
miRn211	TCONS_00500827	2.5	1	21	759	779	CUUUAACUUGUCUUUGCCCUU	UUGGGAGAAGACAAGUUAAAA	Cleavage	D12 45187964-45190441
miRn211	TCONS_00499774	2.5	1	21	518	538	CUUUAACUUGUCUUUGCCCUU	UUGGGAGAAGACAAGUUAAAA	Cleavage	D12 45188141-45190482
miRn212	TCONS_00500827	2.5	1	21	759	779	CUUUAACUUGUCUUUGCCCUU	UUGGGAGAAGACAAGUUAAAA	Cleavage	D12 45187964-45190441
miRn212	TCONS_00499774	2.5	1	21	518	538	CUUUAACUUGUCUUUGCCCUU	UUGGGAGAAGACAAGUUAAAA	Cleavage	D12 45188141-45190482
miRn213	TCONS_00500827	2.5	1	21	759	779	CUUUAACUUGUCUUUGCCCUU	UUGGGAGAAGACAAGUUAAAA	Cleavage	D12 45187964-45190441
miRn213	TCONS_00499774	2.5	1	21	518	538	CUUUAACUUGUCUUUGCCCUU	UUGGGAGAAGACAAGUUAAAA	Cleavage	D12 45188141-45190482
miRn214	TCONS_00500827	2.5	1	21	759	779	CUUUAACUUGUCUUUGCCCUU	UUGGGAGAAGACAAGUUAAAA	Cleavage	D12 45187964-45190441
miRn214	TCONS_00499774	2.5	1	21	518	538	CUUUAACUUGUCUUUGCCCUU	UUGGGAGAAGACAAGUUAAAA	Cleavage	D12 45188141-45190482
miRn215	TCONS_00498416	2.5	1	24	4640	4663	AUCACAUCUUAGUAGAACACUCUA	ACCAAUCUUUUAUUAAGGUGUGAU	Cleavage	D12 10555388-10562436
miRn216	TCONS_00323870	2.5	1	21	352	372	UGAUUGAGCCGUGCCAAUAUC	AUUAUUUGCAAGGCUCAAUCA	Translation	D05 211816-213002
miRn217	TCONS_00500827	2.5	1	21	759	779	CUUUAACUUGUCUUUGCCCUU	UUGGGAGAAGACAAGUUAAAA	Cleavage	D12 45187964-45190441
miRn217	TCONS_00499774	2.5	1	21	518	538	CUUUAACUUGUCUUUGCCCUU	UUGGGAGAAGACAAGUUAAAA	Cleavage	D12 45188141-45190482
miRn219	TCONS_00323870	2.5	1	21	352	372	UGAUUGAGCCGUGCCAAUAUC	AUUAUUUGCAAGGCUCAAUCA	Translation	D05 211816-213002
miRn22	TCONS_00185791	2.5	1	21	627	647	AGAAUCUUGAUGAUGCUGCAU	AUGCAGCAUCUUCAAGAUUCA	Translation	A10 93958925-93961754
miRn22	TCONS_00183704	2.5	1	21	625	645	AGAAUCUUGAUGAUGCUGCAU	AUGCAGCAUCUUCAAGAUUCA	Translation	A10 93958927-93961740
miRn221	TCONS_00500827	2.5	1	21	759	779	CUUUAACUUGUCUUUGCCCUU	UUGGGAGAAGACAAGUUAAAA	Cleavage	D12 45187964-45190441
miRn221	TCONS_00499774	2.5	1	21	518	538	CUUUAACUUGUCUUUGCCCUU	UUGGGAGAAGACAAGUUAAAA	Cleavage	D12 45188141-45190482
miRn223	TCONS_00345111	2.5	1	24	235	258	AAUGUGUUCUUUGAUCUAACGUAC	AUACGUUAGAUCAAAGAGUAAAUU	Cleavage	D05 10415420-10417518
miRn223	TCONS_00566442	2.5	1	24	1248	1270	AAUGUGUUCUUUGAUCUAACGUAC	GUAC-UUAGAUCAAAGAGUAAAUU	Cleavage	scaffold4569_D11 4552-6462
miRn228	TCONS_00160703	2.5	1	25	776	800	UUGUUUGUUGUAGACUUCAGAGAAG	UGAGCAUAAAGGCUACAAUAAACAA	Cleavage	A09 62061293-62062976
miRn233	TCONS_00513740	2.5	1	21	319	339	UUUUUGGUUUUUGCUGUUGUU	AAAAAUAGCAAAAACCGAAGA	Cleavage	D13 52111221-52112303
miRn233	TCONS_00106078	2.5	1	21	348	368	UUUUUGGUUUUUGCUGUUGUU	AGCAAUACCAAAAACCAAAAU	Cleavage	A06 8312637-8313907
miRn233	TCONS_00229788	2.5	1	21	227	247	UUUUUGGUUUUUGCUGUUGUU	CCCCAUAGCAGAGACCAAAAA	Cleavage	A12 72463618-72465378
miRn233	TCONS_00529985	2.5	1	21	46	66	UUUUUGGUUUUUGCUGUUGUU	AUCCAAAGCAAAAACCAAAAG	Cleavage	scaffold13575 641-2253
miRn234	TCONS_00540513	2.5	1	22	10	31	UUUCUUCACAAAUAUCACAAUA	UAUUGUGAUGUUUGUGUAGAAG	Cleavage	scaffold2306_A09 17215-19167
miRn235	TCONS_00540513	2.5	1	21	10	30	UUUUUCACAAAUAUCACAAUA	UAUUGUGAUGUUUGUGUAGAA	Cleavage	scaffold2306_A09 17215-19167
miRn235	TCONS_00301974	2.5	1	21	345	365	UUUUUCACAAAUAUCACAAUA	UAUUGUAAUAUUUAUGAAAAA	Cleavage	D03 3640-5106
miRn236	TCONS_00161602	2.5	1	23	704	726	CUAGGAGUCAGACUGCAUUUUGC	GCAAAAUGAAAUCUGACUCCUAG	Cleavage	A09 1171263-1172608
miRn237	TCONS_00572946	2.5	1	24	274	297	AUUUAAUGGCUGCUGGACUCCAUU	UAACAAAUCCAGCAUCCAUUAAAU	Translation	scaffold510_A03 12731-13909
miRn239	TCONS_00234588	2.5	1	22	494	515	UUGUCGCAGGAGCGAUGGCACU	CACGCCAUCGCUUCUGCUGCAA	Cleavage	A12 69740257-69743205
miRn245	TCONS_00500827	2.5	1	21	759	779	CUUUAACUUGUCUUUGCCCUU	UUGGGAGAAGACAAGUUAAAA	Cleavage	D12 45187964-45190441
miRn245	TCONS_00499774	2.5	1	21	518	538	CUUUAACUUGUCUUUGCCCUU	UUGGGAGAAGACAAGUUAAAA	Cleavage	D12 45188141-45190482
miRn251	TCONS_00222324	2.5	1	23	2119	2141	AAUGAUGUGGCUGUAGUUUAGAG	AACAAAACUUCAGCCACAUCGUC	Cleavage	A12 16283333-16288394
miRn27	TCONS_00323870	2.5	1	21	352	372	UGAUUGAGCCGUGCCAAUAUC	AUUAUUUGCAAGGCUCAAUCA	Translation	D05 211816-213002
miRn32	TCONS_00185791	2.5	1	21	627	647	AGAAUCUUGAUGAUGCUGCAU	AUGCAGCAUCUUCAAGAUUCA	Translation	A10 93958925-93961754
miRn32	TCONS_00183704	2.5	1	21	625	645	AGAAUCUUGAUGAUGCUGCAU	AUGCAGCAUCUUCAAGAUUCA	Translation	A10 93958927-93961740
miRn38	TCONS_00323870	2.5	1	21	352	372	UGAUUGAGCCGUGCCAAUAUC	AUUAUUUGCAAGGCUCAAUCA	Translation	D05 211816-213002
miRn42	TCONS_00346691	2.5	1	22	100	121	UAAGUGAAGAAAGAGGUAGGUU	GUACUGCUACUUUCUUCGCUUA	Cleavage	D05 8471231-8473249
miRn46	TCONS_00323870	2.5	1	21	352	372	UGAUUGAGCCGUGCCAAUAUC	AUUAUUUGCAAGGCUCAAUCA	Translation	D05 211816-213002
miRn60	TCONS_00185791	2.5	1	21	627	647	AGAAUCUUGAUGAUGCUGCAU	AUGCAGCAUCUUCAAGAUUCA	Translation	A10 93958925-93961754
miRn60	TCONS_00183704	2.5	1	21	625	645	AGAAUCUUGAUGAUGCUGCAU	AUGCAGCAUCUUCAAGAUUCA	Translation	A10 93958927-93961740
miRn63	TCONS_00001065	2.5	1	24	980	1003	AAUUCUCCUGUAGGCUUAUUUAGG	AUUAAAUAAAUCUGCAGGAGAGUU	Cleavage	A01 21836633-21838295
miRn72	TCONS_00323870	2.5	1	21	352	372	UGAUUGAGCCGUGCCAAUAUC	AUUAUUUGCAAGGCUCAAUCA	Translation	D05 211816-213002
miRn74	TCONS_00185791	2.5	1	21	627	647	AGAAUCUUGAUGAUGCUGCAU	AUGCAGCAUCUUCAAGAUUCA	Translation	A10 93958925-93961754
miRn74	TCONS_00183704	2.5	1	21	625	645	AGAAUCUUGAUGAUGCUGCAU	AUGCAGCAUCUUCAAGAUUCA	Translation	A10 93958927-93961740
miRn75	TCONS_00185791	2.5	1	21	627	647	AGAAUCUUGAUGAUGCUGCAG	AUGCAGCAUCUUCAAGAUUCA	Translation	A10 93958925-93961754
miRn75	TCONS_00183704	2.5	1	21	625	645	AGAAUCUUGAUGAUGCUGCAG	AUGCAGCAUCUUCAAGAUUCA	Translation	A10 93958927-93961740
miRn84	TCONS_00513740	2.5	1	21	319	339	UUUUUGGUUUUUGCUGUUGUU	AAAAAUAGCAAAAACCGAAGA	Cleavage	D13 52111221-52112303
miRn84	TCONS_00106078	2.5	1	21	348	368	UUUUUGGUUUUUGCUGUUGUU	AGCAAUACCAAAAACCAAAAU	Cleavage	A06 8312637-8313907
miRn84	TCONS_00229788	2.5	1	21	227	247	UUUUUGGUUUUUGCUGUUGUU	CCCCAUAGCAGAGACCAAAAA	Cleavage	A12 72463618-72465378
miRn84	TCONS_00529985	2.5	1	21	46	66	UUUUUGGUUUUUGCUGUUGUU	AUCCAAAGCAAAAACCAAAAG	Cleavage	scaffold13575 641-2253
miRn85	TCONS_00513740	2.5	1	21	319	339	UUUUUGGUUUUUGCUGUUGUU	AAAAAUAGCAAAAACCGAAGA	Cleavage	D13 52111221-52112303
miRn85	TCONS_00106078	2.5	1	21	348	368	UUUUUGGUUUUUGCUGUUGUU	AGCAAUACCAAAAACCAAAAU	Cleavage	A06 8312637-8313907
miRn85	TCONS_00229788	2.5	1	21	227	247	UUUUUGGUUUUUGCUGUUGUU	CCCCAUAGCAGAGACCAAAAA	Cleavage	A12 72463618-72465378
miRn85	TCONS_00529985	2.5	1	21	46	66	UUUUUGGUUUUUGCUGUUGUU	AUCCAAAGCAAAAACCAAAAG	Cleavage	scaffold13575 641-2253
miRn89	TCONS_00323870	2.5	1	21	352	372	UGAUUGAGCCGUGCCAAUAUC	AUUAUUUGCAAGGCUCAAUCA	Translation	D05 211816-213002
miRn94	TCONS_00043726	2.5	1	21	175	195	UAUUGGCCUGGUUCACUCAGA	GGUGAAUGGACCAGGUCAAUG	Cleavage	A03 81514495-81516787
miR156a	TCONS_00126436	3	1	20	329	349	UGACAGAAGAG-AGUGAGCAC	GUGCUCACUUCUCUUCUGUCA	Translation	A07 2555962-2564258
miR156a	TCONS_00104293	3	1	20	790	809	UGACAGAAGAGAGUGAGCAC	UUUUUCCCUCUUUUCUGUCA	Cleavage	A06 86655532-86657613
miR156b	TCONS_00126436	3	1	20	329	349	UGACAGAAGAG-AGUGAGCAC	GUGCUCACUUCUCUUCUGUCA	Translation	A07 2555962-2564258
miR156b	TCONS_00104293	3	1	20	790	809	UGACAGAAGAGAGUGAGCAC	UUUUUCCCUCUUUUCUGUCA	Cleavage	A06 86655532-86657613
miR156d	TCONS_00126436	3	1	20	329	349	UGACAGAAGAG-AGUGAGCAC	GUGCUCACUUCUCUUCUGUCA	Translation	A07 2555962-2564258
miR156d	TCONS_00104293	3	1	20	790	809	UGACAGAAGAGAGUGAGCAC	UUUUUCCCUCUUUUCUGUCA	Cleavage	A06 86655532-86657613
miR172	TCONS_00040288	3	1	21	815	835	AGAAUCCUGAUGAUGCUGCAG	GUGUAGCAUCAUCAAGAUUCA	Cleavage	A03 4112195-4115144
miR172	TCONS_00040287	3	1	21	734	754	AGAAUCCUGAUGAUGCUGCAG	GUGUAGCAUCAUCAAGAUUCA	Cleavage	A03 4112195-4115144
miR172	TCONS_00298892	3	1	21	461	481	AGAAUCCUGAUGAUGCUGCAG	GUGCAGCAUCACCAAGAUUCU	Translation	D03 41355553-41357419
miR2949b	TCONS_00535395	3	1	22	184	205	UCUUUUGAACUGGAUUUGCCGA	GCUGCAUAUUCAGUGCAAAAGA	Cleavage	scaffold19274 76-1561
miR2949b	TCONS_00535396	3	1	22	102	123	UCUUUUGAACUGGAUUUGCCGA	GCUGCAUAUUCAGUGCAAAAGA	Cleavage	scaffold19274 28-1642
miR2949b	TCONS_00535397	3	1	22	230	251	UCUUUUGAACUGGAUUUGCCGA	GCUGCAUAUUCAGUGCAAAAGA	Cleavage	scaffold19274 30-1657
miR2949b	TCONS_00147140	3	1	22	194	215	UCUUUUGAACUGGAUUUGCCGA	GCUGCAUAUUCAGUGCAAAAGA	Cleavage	A08 77642469-77644457
miR2949b	TCONS_00138659	3	1	22	169	190	UCUUUUGAACUGGAUUUGCCGA	GCUGCAUAUUCAGUGCAAAAGA	Cleavage	A08 77642549-77644560
miR2949b	TCONS_00143952	3	1	22	221	242	UCUUUUGAACUGGAUUUGCCGA	GCUGCAUAUUCAGUGCAAAAGA	Cleavage	A08 77642442-77644784
miR2949b	TCONS_00148072	3	1	22	267	288	UCUUUUGAACUGGAUUUGCCGA	GCUGCAUAUUCAGUGCAAAAGA	Cleavage	A08 77642451-77644597
miR2949b	TCONS_00147141	3	1	22	249	270	UCUUUUGAACUGGAUUUGCCGA	GCUGCAUAUUCAGUGCAAAAGA	Cleavage	A08 77642469-77644767
miR2949b	TCONS_00145100	3	1	22	120	141	UCUUUUGAACUGGAUUUGCCGA	GCUGCAUAUUCAGUGCAAAAGA	Cleavage	A08 77642468-77644573
miR2949c	TCONS_00535395	3	1	22	184	205	UCUUUUGAACUGGAUUUGCCGA	GCUGCAUAUUCAGUGCAAAAGA	Cleavage	scaffold19274 76-1561
miR2949c	TCONS_00535396	3	1	22	102	123	UCUUUUGAACUGGAUUUGCCGA	GCUGCAUAUUCAGUGCAAAAGA	Cleavage	scaffold19274 28-1642
miR2949c	TCONS_00535397	3	1	22	230	251	UCUUUUGAACUGGAUUUGCCGA	GCUGCAUAUUCAGUGCAAAAGA	Cleavage	scaffold19274 30-1657
miR2949c	TCONS_00147140	3	1	22	194	215	UCUUUUGAACUGGAUUUGCCGA	GCUGCAUAUUCAGUGCAAAAGA	Cleavage	A08 77642469-77644457
miR2949c	TCONS_00138659	3	1	22	169	190	UCUUUUGAACUGGAUUUGCCGA	GCUGCAUAUUCAGUGCAAAAGA	Cleavage	A08 77642549-77644560
miR2949c	TCONS_00143952	3	1	22	221	242	UCUUUUGAACUGGAUUUGCCGA	GCUGCAUAUUCAGUGCAAAAGA	Cleavage	A08 77642442-77644784
miR2949c	TCONS_00148072	3	1	22	267	288	UCUUUUGAACUGGAUUUGCCGA	GCUGCAUAUUCAGUGCAAAAGA	Cleavage	A08 77642451-77644597
miR2949c	TCONS_00147141	3	1	22	249	270	UCUUUUGAACUGGAUUUGCCGA	GCUGCAUAUUCAGUGCAAAAGA	Cleavage	A08 77642469-77644767
miR2949c	TCONS_00145100	3	1	22	120	141	UCUUUUGAACUGGAUUUGCCGA	GCUGCAUAUUCAGUGCAAAAGA	Cleavage	A08 77642468-77644573
miR2950	TCONS_00450837	3	1	21	118	138	UGGUGUGCAGGGGGUGGAAUA	CAUUUCUCUUCCUGCACACUA	Cleavage	D10 50797124-50799093
miR2950	TCONS_00450836	3	1	21	118	138	UGGUGUGCAGGGGGUGGAAUA	CAUUUCUCUUCCUGCACACUA	Cleavage	D10 50797124-50799093
miR2950	TCONS_00500259	3	1	21	468	488	UGGUGUGCAGGGGGUGGAAUA	UUUUCCUUUUCCUGCACAUCA	Cleavage	D12 44743831-44746643
miR2950	TCONS_00496753	3	1	21	196	216	UGGUGUGCAGGGGGUGGAAUA	UUUUCCUUUUCCUGCACAUCA	Cleavage	D12 44744103-44746631
miR2950	TCONS_00499189	3	1	21	463	483	UGGUGUGCAGGGGGUGGAAUA	UUUUCCUUUUCCUGCACAUCA	Cleavage	D12 44743836-44747392
miR2950	TCONS_00493935	3	1	21	189	209	UGGUGUGCAGGGGGUGGAAUA	UUUUCCUUUUCCUGCACAUCA	Cleavage	D12 44744110-44747664
miR2950	TCONS_00480070	3	1	21	263	283	UGGUGUGCAGGGGGUGGAAUA	UUUUCCUUUUCCUGCACAUCA	Cleavage	D12 44744036-44747665
miR2950	TCONS_00489106	3	1	21	389	409	UGGUGUGCAGGGGGUGGAAUA	UUUUCCUUUUCCUGCACAUCA	Cleavage	D12 44743910-44747615
miR3476-5p	TCONS_00303037	3	1	21	1324	1344	UGAACUGGGUUUGUUGGCUGC	CAAGUCAACAAAUCUAGGUCA	Cleavage	D03 45678222-45680499
miR3476-5p	TCONS_00085128	3	1	21	912	932	UGAACUGGGUUUGUUGGCUGC	GGGAUCAAUAAACCCAGUUCA	Cleavage	A05 31512172-31518962
miR3476-5p	TCONS_00303038	3	1	21	1324	1344	UGAACUGGGUUUGUUGGCUGC	CAAGUCAACAAAUCUAGGUCA	Cleavage	D03 45678222-45680508
miR482a	TCONS_00261175	3	1	22	582	603	UCUUUCCUACUCCUCCCAUACC	GGAAUGGGAGGAAUUGGAAAGA	Translation	D01 40556686-40557470
miR7484a	TCONS_00397171	3	1	24	157	180	UUUGUAUAUUAGAUCAAAGAGCAA	UUACUCUUUGAUCUAACAUAUAGG	Cleavage	D08 65215746-65218966
miR7484a	TCONS_00518322	3	1	24	798	822	UUUGUA-UAUUAGAUCAAAGAGCAA	AGUCACUUUGAUCUAAUAAUACAAA	Cleavage	D13 6177144-6179040
miR7484a	TCONS_00509571	3	1	24	1149	1172	UUUGUAUAUUAGAUCAAAGAGCAA	AUGAGCUAUGCUCUAAUGUACGAA	Cleavage	D13 4896355-4899212
miR7484a	TCONS_00517771	3	1	24	58	81	UUUGUAUAUUAGAUCAAAGAGCAA	AUGAGCUAUGCUCUAAUGUACGAA	Cleavage	D13 4895854-4899355
miR7484b	TCONS_00397171	3	1	24	157	180	UUUGUAUAUUAGAUCAAAGAGCAA	UUACUCUUUGAUCUAACAUAUAGG	Cleavage	D08 65215746-65218966
miR7484b	TCONS_00518322	3	1	24	798	822	UUUGUA-UAUUAGAUCAAAGAGCAA	AGUCACUUUGAUCUAAUAAUACAAA	Cleavage	D13 6177144-6179040
miR7484b	TCONS_00509571	3	1	24	1149	1172	UUUGUAUAUUAGAUCAAAGAGCAA	AUGAGCUAUGCUCUAAUGUACGAA	Cleavage	D13 4896355-4899212
miR7484b	TCONS_00517771	3	1	24	58	81	UUUGUAUAUUAGAUCAAAGAGCAA	AUGAGCUAUGCUCUAAUGUACGAA	Cleavage	D13 4895854-4899355
miR7485	TCONS_00108871	3	1	24	402	425	AAAGACAUCUUUGAAUUCUUGGAG	UGGUGAGAAUUGGAAGAUGUCUUA	Cleavage	A06 60090461-60093417
miR7485	TCONS_00097889	3	1	24	662	685	AAAGACAUCUUUGAAUUCUUGGAG	UGGUGAGAAUUGGAAGAUGUCUUA	Cleavage	A06 60090385-60093401
miR7485	TCONS_00104265	3	1	24	614	637	AAAGACAUCUUUGAAUUCUUGGAG	UGGUGAGAAUUGGAAGAUGUCUUA	Cleavage	A06 60090416-60093486
miR7485	TCONS_00102120	3	1	24	530	553	AAAGACAUCUUUGAAUUCUUGGAG	UGGUGAGAAUUGGAAGAUGUCUUA	Cleavage	A06 60090428-60093667
miR7485	TCONS_00106289	3	1	24	882	905	AAAGACAUCUUUGAAUUCUUGGAG	UGGUGAGAAUUGGAAGAUGUCUUA	Cleavage	A06 60089973-60093475
miR7485	TCONS_00099477	3	1	24	1277	1300	AAAGACAUCUUUGAAUUCUUGGAG	UGGUGAGAAUUGGAAGAUGUCUUA	Cleavage	A06 60089939-60093494
miR7485	TCONS_00099479	3	1	24	2403	2426	AAAGACAUCUUUGAAUUCUUGGAG	UGGUGAGAAUUGGAAGAUGUCUUA	Cleavage	A06 60089939-60093494
miR7485	TCONS_00384938	3	1	24	34	57	AAAGACAUCUUUGAAUUCUUGGAG	AAAUAAGAUUUUAAACAUGUCUUU	Cleavage	D07 50845045-50845763
miR7486a	TCONS_00542292	3	1	24	70	93	AAGGAAGCGCUUUGUCCACGUGGA	GACAAGGGGACAAAGCAUUUCCUU	Cleavage	scaffold249_A02 433622-436586
miR7486a	TCONS_00542318	3	1	24	84	107	AAGGAAGCGCUUUGUCCACGUGGA	GACAAGGGGACAAAGCAUUUCCUU	Cleavage	scaffold249_A02 433608-436715
miR7486a	TCONS_00542310	3	1	24	269	292	AAGGAAGCGCUUUGUCCACGUGGA	GACAAGGGGACAAAGCAUUUCCUU	Cleavage	scaffold249_A02 433423-436653
miR7486a	TCONS_00542331	3	1	24	200	223	AAGGAAGCGCUUUGUCCACGUGGA	GACAAGGGGACAAAGCAUUUCCUU	Cleavage	scaffold249_A02 433492-435611
miR7486a	TCONS_00542309	3	1	24	269	292	AAGGAAGCGCUUUGUCCACGUGGA	GACAAGGGGACAAAGCAUUUCCUU	Cleavage	scaffold249_A02 433423-434937
miR7486a	TCONS_00542276	3	1	24	191	214	AAGGAAGCGCUUUGUCCACGUGGA	GACAAGGGGACAAAGCAUUUCCUU	Cleavage	scaffold249_A02 433501-435186
miR7486a	TCONS_00542332	3	1	24	200	223	AAGGAAGCGCUUUGUCCACGUGGA	GACAAGGGGACAAAGCAUUUCCUU	Cleavage	scaffold249_A02 433492-435611
miR7486b	TCONS_00542292	3	1	24	70	93	AAGGAAGCGCUUUGUCCACGUGGA	GACAAGGGGACAAAGCAUUUCCUU	Cleavage	scaffold249_A02 433622-436586
miR7486b	TCONS_00542318	3	1	24	84	107	AAGGAAGCGCUUUGUCCACGUGGA	GACAAGGGGACAAAGCAUUUCCUU	Cleavage	scaffold249_A02 433608-436715
miR7486b	TCONS_00542310	3	1	24	269	292	AAGGAAGCGCUUUGUCCACGUGGA	GACAAGGGGACAAAGCAUUUCCUU	Cleavage	scaffold249_A02 433423-436653
miR7486b	TCONS_00542331	3	1	24	200	223	AAGGAAGCGCUUUGUCCACGUGGA	GACAAGGGGACAAAGCAUUUCCUU	Cleavage	scaffold249_A02 433492-435611
miR7486b	TCONS_00542309	3	1	24	269	292	AAGGAAGCGCUUUGUCCACGUGGA	GACAAGGGGACAAAGCAUUUCCUU	Cleavage	scaffold249_A02 433423-434937
miR7486b	TCONS_00542276	3	1	24	191	214	AAGGAAGCGCUUUGUCCACGUGGA	GACAAGGGGACAAAGCAUUUCCUU	Cleavage	scaffold249_A02 433501-435186
miR7486b	TCONS_00542332	3	1	24	200	223	AAGGAAGCGCUUUGUCCACGUGGA	GACAAGGGGACAAAGCAUUUCCUU	Cleavage	scaffold249_A02 433492-435611
miR7488	TCONS_00228640	3	1	21	655	675	UUUUGAGUACAGGGGACAAAA	UUUUGUCCCCUCUACUAAAAA	Translation	A12 86386089-86388123
miR7491	TCONS_00256403	3	1	24	1285	1308	UGGGAUCUUCGAGAGGAUUGAGCC	GCGGAGAUCCUUUUGGAGAUUUCA	Cleavage	D01 12330890-12333216
miR7492a	TCONS_00048847	3	1	23	495	517	CUAUAGAACAUGAUCUUUAGCGG	CCACUAAAAGUCAUGUUCUUUAG	Cleavage	A03 69880965-69885689
miR7492b	TCONS_00048847	3	1	23	495	517	CUAUAGAACAUGAUCUUUAGCGG	CCACUAAAAGUCAUGUUCUUUAG	Cleavage	A03 69880965-69885689
miR7492c	TCONS_00048847	3	1	23	495	517	CUAUAGAACAUGAUCUUUAGCGG	CCACUAAAAGUCAUGUUCUUUAG	Cleavage	A03 69880965-69885689
miR7493	TCONS_00008377	3	1	24	2442	2465	AAUAUUUUAAUAAUUCAAUCGUCA	UGACAAUUGCAUUAAUAAAAUGUU	Translation	A01 16656629-16659384
miR7493	TCONS_00018922	3	1	24	488	511	AAUAUUUUAAUAAUUCAAUCGUCA	UUUUGGAUGAAUUGUUAAAAUAUA	Cleavage	A02 69902490-69904210
miR7493	TCONS_00229634	3	1	24	1065	1088	AAUAUUUUAAUAAUUCAAUCGUCA	UAGGGAUUAAAUUGUUAAAAUAGU	Cleavage	A12 37194718-37197632
miR7493	TCONS_00449335	3	1	24	321	344	AAUAUUUUAAUAAUUCAAUCGUCA	UCCGUUUUGAAUUCUUAAAAUGUU	Translation	D10 47616092-47618095
miR7493	TCONS_00571877	3	1	24	720	742	AAUAUUUUAAUAAUUCAAUCGUCA	AUAUAAUU-AAUUAUUAAAAUAUA	Cleavage	scaffold4986 2017-6740
miR7495a	TCONS_00101846	3	1	21	538	558	UUACUUUAGAUGUCUCCUUCA	UGAAGGAAACAACUAGAGUAA	Translation	A06 11020837-11024244
miR7495b	TCONS_00101846	3	1	21	538	558	UUACUUUAGAUGUCUCCUUCA	UGAAGGAAACAACUAGAGUAA	Translation	A06 11020837-11024244
miR7496a	TCONS_00126436	3	1	24	2551	2574	AUGACCAAAUUGAUAGAAUGUGUA	UAUACAUUCUAUCAAUUUGAUCUU	Cleavage	A07 2555962-2564258
miR7496b	TCONS_00126436	3	1	24	2551	2574	AUGACCAAAUUGAUAGAAUGUGUA	UAUACAUUCUAUCAAUUUGAUCUU	Cleavage	A07 2555962-2564258
miR7497	TCONS_00154313	3	1	23	659	681	ACAUGUGGACUGUCAUAUGGGUU	AACCCACAUGGCAAUCCACAUGU	Translation	A09 1171241-1174534
miR7499	TCONS_00162685	3	1	24	327	350	AUAUAAUUUUCGGUUAAUUCGGUU	AGGAUCAUUAAUGGAAAAUUAUAU	Cleavage	A09 71159082-71164588
miR7499	TCONS_00162685	3	1	24	419	442	AUAUAAUUUUCGGUUAAUUCGGUU	AGGAUCAUUAAUGGAAAAUUAUAU	Cleavage	A09 71159082-71164588
miR7499	TCONS_00106785	3	1	24	1560	1583	AUAUAAUUUUCGGUUAAUUCGGUU	UAGAAAGUUAAUUGAAAAUGAUAU	Cleavage	A06 88691632-88697911
miR7499	TCONS_00093454	3	1	24	1571	1594	AUAUAAUUUUCGGUUAAUUCGGUU	UAGAAAGUUAAUUGAAAAUGAUAU	Cleavage	A06 88691622-88698011
miR7500	TCONS_00264899	3	1	24	122	145	AUCGAGUUAUUCGAGUUAAUCGAG	CUUGAUUAAUUUAAAUAACUUGAU	Cleavage	D01 14344426-14345993
miR7500	TCONS_00469348	3	1	24	1511	1534	AUCGAGUUAUUCGAGUUAAUCGAG	UUCAAUUAACUCGAAUAAUUAGAA	Cleavage	D11 36869523-36873169
miR7500	TCONS_00231044	3	1	24	1131	1154	AUCGAGUUAUUCGAGUUAAUCGAG	UUUAAAUAAUUCGAAUAAUUCGAA	Cleavage	A12 32750848-32753068
miR7500	TCONS_00228191	3	1	24	2063	2086	AUCGAGUUAUUCGAGUUAAUCGAG	UUUAAAUAAUUCGAAUAAUUCGAA	Cleavage	A12 32750848-32753068
miR7502	TCONS_00379384	3	1	24	629	652	UUUUUAACAGUAGAAAUGAAUGAA	UUCAUCCAUUUCUACUAUUAGAAA	Cleavage	D07 9764747-9769495
miR7502	TCONS_00161602	3	1	24	547	570	UUUUUAACAGUAGAAAUGAAUGAA	UUUAUCCAUUUUUACUAUUAAAAA	Cleavage	A09 1171263-1172608
miR7502	TCONS_00486928	3	1	24	824	847	UUUUUAACAGUAGAAAUGAAUGAA	AACUUUCAUCUCUACCGUUAAAAG	Cleavage	D12 10055452-10057785
miR7502	TCONS_00126263	3	1	24	6	29	UUUUUAACAGUAGAAAUGAAUGAA	AUUUUCCUUUUCUACUGUUGAAAG	Cleavage	A07 47073372-47076099
miR7502	TCONS_00510517	3	1	24	1676	1699	UUUUUAACAGUAGAAAUGAAUGAA	AAUAAUUAUAUUUAUUGUUAAAAG	Cleavage	D13 13731800-13734704
miR7504b	TCONS_00498416	3	1	24	2248	2271	AGGAGGAAAAAUCUGAUUUGUCAU	UGAACAAAUCUGAUUUUUCUUUCA	Cleavage	D12 10555388-10562436
miR7504b	TCONS_00096077	3	1	24	381	404	AGGAGGAAAAAUCUGAUUUGUCAU	GGAAGAGAGCAGAUCUUUCCUCCU	Translation	A06 101542027-101542726
miR7505	TCONS_00107245	3	1	21	505	525	UUCAGAAACCAUCCCUUCCUU	UCAGAACGGGUGGUUUUUGAA	Cleavage	A06 90869171-90876331
miR7506	TCONS_00517814	3	1	24	155	178	AUGUCUGGGACAUGGCGUUGGCAC	ACGCCAAUGCCGUAUCCCAGAUAU	Translation	D13 8632299-8633397
miR7506	TCONS_00133303	3	1	24	73	96	AUGUCUGGGACAUGGCGUUGGCAC	CUGCCAAUGCCAUGUCUUUGACAU	Cleavage	A08 103447828-103451943
miR7506	TCONS_00144887	3	1	24	558	581	AUGUCUGGGACAUGGCGUUGGCAC	CUUACAAUGCCAUAUCUCAGAUAU	Translation	A08 5590733-5592271
miR7507	TCONS_00538684	3	1	24	1202	1225	AAGGUAGUGAAGUAGGCAAUUGGG	GCAAGUUGUUUAUUUCACUAACUU	Cleavage	scaffold22765 2-1338
miR7507	TCONS_00576515	3	1	24	3508	3531	AAGGUAGUGAAGUAGGCAAUUGGG	UUUUGCUGUCUAUUUUACUAUCUU	Cleavage	scaffold6657 3984-10030
miR7507	TCONS_00576537	3	1	24	2785	2808	AAGGUAGUGAAGUAGGCAAUUGGG	UUUUGCUGUCUAUUUUACUAUCUU	Cleavage	scaffold6657 3995-10615
miR7507	TCONS_00576538	3	1	24	2686	2709	AAGGUAGUGAAGUAGGCAAUUGGG	UUUUGCUGUCUAUUUUACUAUCUU	Cleavage	scaffold6657 3995-10615
miR7507	TCONS_00576535	3	1	24	3138	3161	AAGGUAGUGAAGUAGGCAAUUGGG	UUUUGCUGUCUAUUUUACUAUCUU	Cleavage	scaffold6657 4620-9723
miR7507	TCONS_00576534	3	1	24	2210	2233	AAGGUAGUGAAGUAGGCAAUUGGG	UUUUGCUGUCUAUUUUACUAUCUU	Cleavage	scaffold6657 4013-9723
miR7507	TCONS_00579056	3	1	24	1630	1653	AAGGUAGUGAAGUAGGCAAUUGGG	UUUUGCUGUCUAUUUUACUAUCUU	Cleavage	scaffold8139 4632-6405
miR7509	TCONS_00342609	3	1	24	1289	1314	UCAAAAGCACUUUUUGACAG--CAAU	AUUGGUUUAUUAAAAACUGCUUUUGA	Translation	D05 16924729-16927170
miR7509	TCONS_00177500	3	1	24	1632	1655	UCAAAAGCACUUUUUGACAGCAAU	UAGCCAGCUAAAGAGUGCUUUUGA	Cleavage	A10 20890704-20904571
miR7510a	TCONS_00048847	3	1	24	279	302	AAGGUCAUGAUCUUUAGCGGCGUU	AAUGCCGCUAAAGAACAAGACCUU	Translation	A03 69880965-69885689
miR7510a	TCONS_00026107	3	1	24	59	82	AAGGUCAUGAUCUUUAGCGGCGUU	AAUGCCGCUAUAGAACAUGACUUU	Translation	A02 11416889-11420775
miR7510a	TCONS_00026107	3	1	24	102	125	AAGGUCAUGAUCUUUAGCGGCGUU	AACACCAUUAAAGAACAUGACCUU	Translation	A02 11416889-11420775
miR7510a	TCONS_00423929	3	1	24	323	346	AAGGUCAUGAUCUUUAGCGGCGUU	AACGCCGCUAAACAACAUGACCUU	Translation	D09 24771827-24774440
miR7510a	TCONS_00423929	3	1	24	280	303	AAGGUCAUGAUCUUUAGCGGCGUU	AAUGCCGAUAAAGAACAUGAUCUU	Translation	D09 24771827-24774440
miR7510a	TCONS_00421206	3	1	24	405	428	AAGGUCAUGAUCUUUAGCGGCGUU	AACGCCGCUAAACAACAUGACCUU	Translation	D09 24771745-24774548
miR7510a	TCONS_00421206	3	1	24	362	385	AAGGUCAUGAUCUUUAGCGGCGUU	AAUGCCGAUAAAGAACAUGAUCUU	Translation	D09 24771745-24774548
miR7510a	TCONS_00526823	3	1	24	1523	1546	AAGGUCAUGAUCUUUAGCGGCGUU	AACGCCGCUAAAGAACAUGACAUU	Translation	scaffold12460 872-3032
miR7510a	TCONS_00428629	3	1	24	43	66	AAGGUCAUGAUCUUUAGCGGCGUU	AACGCCGCUAAACAACAUGACCUU	Translation	D09 24772107-24774312
miR7510a	TCONS_00428629	3	1	23	1	23	AAGGUCAUGAUCUUUAGCGGCGU	AUGCCGAUAAAGAACAUGAUCUU	Translation	D09 24772107-24774312
miR7510a	TCONS_00561785	3	1	24	101	124	AAGGUCAUGAUCUUUAGCGGCGUU	AAUGCAGCUAAAGAACAUGAUCUU	Translation	scaffold4268_D08 20598-21315
miR7510a	TCONS_00156359	3	1	24	2222	2245	AAGGUCAUGAUCUUUAGCGGCGUU	AACACCGCUAAAGACCAGGACCUU	Translation	A09 38247220-38253210
miR7510a	TCONS_00249266	3	1	24	6699	6722	AAGGUCAUGAUCUUUAGCGGCGUU	AACGGCGCUAUAGAACAUGAUCUU	Translation	A13 20817032-20827535
miR7510a	TCONS_00249264	3	1	24	6699	6722	AAGGUCAUGAUCUUUAGCGGCGUU	AACGGCGCUAUAGAACAUGAUCUU	Translation	A13 20817032-20825076
miR7510a	TCONS_00249265	3	1	24	6699	6722	AAGGUCAUGAUCUUUAGCGGCGUU	AACGGCGCUAUAGAACAUGAUCUU	Translation	A13 20817032-20827535
miR7510a	TCONS_00252976	3	1	24	2671	2694	AAGGUCAUGAUCUUUAGCGGCGUU	AACGGCGCUAUAGAACAUGAUCUU	Translation	A13 20821239-20825896
miR7510b	TCONS_00316170	3	1	23	284	306	AAGAACAUGAUCUUUAGCGGCGU	ACGCCGCUAAAGGUCAUGAUCUA	Cleavage	D04 19691322-19692222
miR7510b	TCONS_00533264	3	1	23	3017	3039	AAGAACAUGAUCUUUAGCGGCGU	ACGCCGCUAAAGAUCAUGACCUU	Cleavage	scaffold1832_A07 1311228-1314875
miR7510b	TCONS_00533140	3	1	23	3029	3051	AAGAACAUGAUCUUUAGCGGCGU	ACGCCGCUAAAGAUCAUGACCUU	Cleavage	scaffold1832_A07 1311310-1314787
miR7510b	TCONS_00100893	3	1	23	2421	2443	AAGAACAUGAUCUUUAGCGGCGU	ACGCCGCUAAAGAUCAUGGCCUU	Cleavage	A06 84573214-84576241
miR7510b	TCONS_00423929	3	1	23	152	174	AAGAACAUGAUCUUUAGCGGCGU	ACGCCGCUAAAGAACAUGAUCUU	Translation	D09 24771827-24774440
miR7510b	TCONS_00423929	3	1	23	195	217	AAGAACAUGAUCUUUAGCGGCGU	ACGCCGCUAAAGAACAUGAUCUU	Translation	D09 24771827-24774440
miR7510b	TCONS_00423929	3	1	23	238	260	AAGAACAUGAUCUUUAGCGGCGU	ACGUCGCUAAAGAACAUGAUCUU	Translation	D09 24771827-24774440
miR7510b	TCONS_00421206	3	1	23	234	256	AAGAACAUGAUCUUUAGCGGCGU	ACGCCGCUAAAGAACAUGAUCUU	Translation	D09 24771745-24774548
miR7510b	TCONS_00421206	3	1	23	277	299	AAGAACAUGAUCUUUAGCGGCGU	ACGCCGCUAAAGAACAUGAUCUU	Translation	D09 24771745-24774548
miR7510b	TCONS_00421206	3	1	23	320	342	AAGAACAUGAUCUUUAGCGGCGU	ACGUCGCUAAAGAACAUGAUCUU	Translation	D09 24771745-24774548
miR7510b	TCONS_00533193	3	1	23	1414	1436	AAGAACAUGAUCUUUAGCGGCGU	ACGCCGCUAAAGAUCAUGACCUU	Cleavage	scaffold1832_A07 1309451-1314860
miR7510b	TCONS_00048847	3	1	23	492	514	AAGAACAUGAUCUUUAGCGGCGU	ACGCCACUAAAAGUCAUGUUCUU	Cleavage	A03 69880965-69885689
miR7510b	TCONS_00026107	3	1	23	360	382	AAGAACAUGAUCUUUAGCGGCGU	AGGUCACUAAAAGUCAUGUUCUU	Cleavage	A02 11416889-11420775
miR7514	TCONS_00365650	3	1	24	18	41	AUAAAGUGAUAAGUGAGAUCGUCU	UCAGAAUCUUACUUGUCAUUUUCU	Cleavage	D06 56945088-56946468
miR7514	TCONS_00089504	3	1	24	736	759	AUAAAGUGAUAAGUGAGAUCGUCU	CUUCUAUUUUUUUUAUCAUUUUAU	Cleavage	A05 31286569-31287955
miRn104	TCONS_00338301	3	1	21	107	127	CUUUAACUUGUCUUUGCCCUU	GGGGGAGAAGACAGGUUAAAA	Cleavage	D05 51749551-51750059
miRn104	TCONS_00553965	3	1	21	1248	1268	CUUUAACUUGUCUUUGCCCUU	UGGGGAGAAGACAGGUUAAAA	Cleavage	scaffold3776_D01 52884-54363
miRn104	TCONS_00553962	3	1	21	726	746	CUUUAACUUGUCUUUGCCCUU	UGGGGAGAAGACAGGUUAAAA	Cleavage	scaffold3776_D01 51756-54388
miRn104	TCONS_00489832	3	1	21	404	424	CUUUAACUUGUCUUUGCCCUU	UGGGGAGAAGACAGGUUAAAA	Cleavage	D12 29008960-29012497
miRn104	TCONS_00126263	3	1	21	1587	1607	CUUUAACUUGUCUUUGCCCUU	CUAUGCCAAGACAAGUUAAAG	Cleavage	A07 47073372-47076099
miRn104	TCONS_00126264	3	1	21	1338	1358	CUUUAACUUGUCUUUGCCCUU	CUAUGCCAAGACAAGUUAAAG	Cleavage	A07 47073737-47076099
miRn112	TCONS_00537197	3	1	21	227	247	UAGUGAGGAUGGGAAAUUUGU	CUUAAUUUUCCAUCUUCACUU	Cleavage	scaffold2131_A08 10883-15513
miRn113	TCONS_00338301	3	1	21	107	127	CUUUAACUUGUCUUUGCCCUU	GGGGGAGAAGACAGGUUAAAA	Cleavage	D05 51749551-51750059
miRn113	TCONS_00553965	3	1	21	1248	1268	CUUUAACUUGUCUUUGCCCUU	UGGGGAGAAGACAGGUUAAAA	Cleavage	scaffold3776_D01 52884-54363
miRn113	TCONS_00553962	3	1	21	726	746	CUUUAACUUGUCUUUGCCCUU	UGGGGAGAAGACAGGUUAAAA	Cleavage	scaffold3776_D01 51756-54388
miRn113	TCONS_00489832	3	1	21	404	424	CUUUAACUUGUCUUUGCCCUU	UGGGGAGAAGACAGGUUAAAA	Cleavage	D12 29008960-29012497
miRn113	TCONS_00126263	3	1	21	1587	1607	CUUUAACUUGUCUUUGCCCUU	CUAUGCCAAGACAAGUUAAAG	Cleavage	A07 47073372-47076099
miRn113	TCONS_00126264	3	1	21	1338	1358	CUUUAACUUGUCUUUGCCCUU	CUAUGCCAAGACAAGUUAAAG	Cleavage	A07 47073737-47076099
miRn114	TCONS_00448558	3	1	21	833	852	UGCCAAAUCAGGGAAGCGAAA	AGUCG-UUCUCUGAUUUGGUA	Cleavage	D10 9693972-9696735
miRn123	TCONS_00570768	3	1	24	129	152	AAUUCAAGUCUGAUUGUUAACAUC	GAUAUUAAGAGUCAUACUUGAAUU	Translation	scaffold4900 30684-38514
miRn128	TCONS_00263923	3	1	24	679	702	AAUAUGAUCUUGGAGUUUAAGACC	GACCAGAAACACCAAGAUCAUAUC	Cleavage	D01 41955224-41958753
miRn128	TCONS_00259575	3	1	24	275	298	AAUAUGAUCUUGGAGUUUAAGACC	AACCAGAAACACCAAGAUCAUAUC	Cleavage	D01 41952581-41958768
miRn128	TCONS_00261186	3	1	24	669	692	AAUAUGAUCUUGGAGUUUAAGACC	GACCAGAAACACCAAGAUCAUAUC	Cleavage	D01 41955234-41958776
miRn128	TCONS_00265049	3	1	24	578	601	AAUAUGAUCUUGGAGUUUAAGACC	GACCAGAAACACCAAGAUCAUAUC	Cleavage	D01 41955325-41958753
miRn128	TCONS_00268312	3	1	24	621	644	AAUAUGAUCUUGGAGUUUAAGACC	GACCAGAAACACCAAGAUCAUAUC	Cleavage	D01 41955282-41958753
miRn128	TCONS_00270929	3	1	24	611	634	AAUAUGAUCUUGGAGUUUAAGACC	GACCAGAAACACCAAGAUCAUAUC	Cleavage	D01 41955292-41958753
miRn128	TCONS_00270106	3	1	24	689	712	AAUAUGAUCUUGGAGUUUAAGACC	GACCAGAAACACCAAGAUCAUAUC	Cleavage	D01 41955214-41958772
miRn130	TCONS_00287061	3	1	24	150	173	AGAUUUACUUUGAACUUUGGAGGU	UUCUCCAAAGUUCAAAGCAAAACU	Cleavage	D02 62996205-63002789
miRn130	TCONS_00273199	3	1	24	156	179	AGAUUUACUUUGAACUUUGGAGGU	UUCUCCAAAGUUCAAAGCAAAACU	Cleavage	D02 62996199-63002794
miRn130	TCONS_00303038	3	1	24	1006	1029	AGAUUUACUUUGAACUUUGGAGGU	CUUAGUAAAAUUUGAAGUAAAUUU	Cleavage	D03 45678222-45680508
miRn130	TCONS_00303037	3	1	24	1006	1029	AGAUUUACUUUGAACUUUGGAGGU	CUUAGUAAAAUUUGAAGUAAAUUU	Cleavage	D03 45678222-45680499
miRn140	TCONS_00145057	3	1	24	3326	3349	GCGCGGCUAAAGAUCAUGACCUUU	AAAGGUCAUGACCUUUAGCGGCGC	Cleavage	A08 59753408-59760900
miRn140	TCONS_00145058	3	1	24	3326	3349	GCGCGGCUAAAGAUCAUGACCUUU	AAAGGUCAUGACCUUUAGCGGCGC	Cleavage	A08 59753408-59760900
miRn140	TCONS_00135004	3	1	24	2534	2557	GCGCGGCUAAAGAUCAUGACCUUU	AAAGGUCAUGACCUUUAGCGGCGC	Cleavage	A08 59754200-59760894
miRn140	TCONS_00533264	3	1	24	2982	3005	GCGCGGCUAAAGAUCAUGACCUUU	AAAGAUCAUGACCUUUAGCGGCGC	Cleavage	scaffold1832_A07 1311228-1314875
miRn140	TCONS_00533264	3	1	24	3025	3048	GCGCGGCUAAAGAUCAUGACCUUU	AAAGAUCAUGACCUUUAGCGGCGC	Cleavage	scaffold1832_A07 1311228-1314875
miRn140	TCONS_00533140	3	1	24	2994	3017	GCGCGGCUAAAGAUCAUGACCUUU	AAAGAUCAUGACCUUUAGCGGCGC	Cleavage	scaffold1832_A07 1311310-1314787
miRn140	TCONS_00423929	3	1	24	203	226	GCGCGGCUAAAGAUCAUGACCUUU	AAAGAACAUGAUCUUUAGCGGUGC	Cleavage	D09 24771827-24774440
miRn140	TCONS_00421206	3	1	24	285	308	GCGCGGCUAAAGAUCAUGACCUUU	AAAGAACAUGAUCUUUAGCGGUGC	Cleavage	D09 24771745-24774548
miRn140	TCONS_00533193	3	1	24	1379	1402	GCGCGGCUAAAGAUCAUGACCUUU	AAAGAUCAUGACCUUUAGCGGCGC	Cleavage	scaffold1832_A07 1309451-1314860
miRn140	TCONS_00533193	3	1	24	1422	1445	GCGCGGCUAAAGAUCAUGACCUUU	AAAGAUCAUGACCUUUAGCGGCGC	Cleavage	scaffold1832_A07 1309451-1314860
miRn140	TCONS_00561785	3	1	24	24	47	GCGCGGCUAAAGAUCAUGACCUUU	AAAGAACAUGACCUUUAGCUGCGC	Cleavage	scaffold4268_D08 20598-21315
miRn140	TCONS_00406325	3	1	24	274	297	GCGCGGCUAAAGAUCAUGACCUUU	AUAGAUCAUGACCUUUAGCGGCGC	Cleavage	D08 42739450-42744611
miRn142	TCONS_00261175	3	1	22	582	603	UCUUUCCUACUCCUCCCAUUCC	GGAAUGGGAGGAAUUGGAAAGA	Translation	D01 40556686-40557470
miRn143	TCONS_00088371	3	1	24	257	280	AAUUUACUCUCUGAUCUAACAUAU	AUACGUUAAAUCGAAGAGUAAAUU	Translation	A05 10749877-10751986
miRn143	TCONS_00385725	3	1	24	783	806	AAUUUACUCUCUGAUCUAACAUAU	GUAUAUUAGAUCAAAGAGUAUAUU	Translation	D07 9765070-9767608
miRn143	TCONS_00377733	3	1	24	227	250	AAUUUACUCUCUGAUCUAACAUAU	GUAUAUUAGAUCAAAGAGUAUAUU	Translation	D07 9766005-9769458
miRn145	TCONS_00104077	3	1	24	53	76	CAUCUGUUGACUUAACUAUUUGAC	AACGUAUGGUUAAGUCAACAGUUC	Cleavage	A06 16726937-16728330
miRn145	TCONS_00463609	3	1	24	714	737	CAUCUGUUGACUUAACUAUUUGAC	CCGCAAUGCUUGGGUUAACAGAUG	Cleavage	D11 59448654-59450184
miRn145	TCONS_00107670	3	1	24	713	736	CAUCUGUUGACUUAACUAUUUGAC	UUGGUAUAGUAGAAUCAACAGAUG	Translation	A06 86548976-86550705
miRn15	TCONS_00244411	3	1	24	311	334	AUCGGUAUCUAGUGGAGUUUCAUU	AAGUUGAUUCCACUAGGUAUCGAC	Cleavage	A13 2163853-2166113
miRn151	TCONS_00151840	3	1	24	839	862	UUCCUGAUCUGAGUCUCUUGAACU	AAAACAAGGAAAUCAGAUCAGGAA	Cleavage	A09 59309676-59315728
miRn154	TCONS_00314034	3	1	24	1701	1724	AUUGUCAAAUCGUCUGUUUAAAGC	AGUUAAAAAAAAUGAUUUGACGAU	Cleavage	D04 8536907-8548164
miRn155	TCONS_00081206	3	1	22	710	731	UUCCCAAAACCUCCAAUUCCAA	CUCGAAUUAGGGCUUUUGGGAA	Translation	A05 54590832-54592745
miRn157	TCONS_00039808	3	1	24	229	252	AUUUUAGGUCUAGAAUGAAUAACU	GAAUUUGUAUUUUAGAUCUAGAAU	Cleavage	A03 69970618-69972498
miRn159	TCONS_00073237	3	1	21	525	545	UGAUUGAGCCGUGCCAAUAUC	AUUAUUUGCAAGGCUCAAUUA	Translation	A05 239442-240820
miRn161	TCONS_00027865	3	1	24	247	270	GUUUGUCUAAACUUGACUCGGUUU	AUAUUGAGCCAAGUUUCGGCAAAC	Cleavage	A02 4891875-4892746
miRn169	TCONS_00385316	3	1	24	580	603	GUUUAAGGUCGGUCUAUCAAGAUC	CUUUAUGAUAAGCCGACCUUGAAG	Cleavage	D07 23430526-23431719
miRn177	TCONS_00384833	3	1	21	3223	3243	CCUUCUUUCUUUGUUUCUGCA	AAAAGAAAGAAAGAAAGAGGG	Cleavage	D07 36608589-36612098
miRn177	TCONS_00386995	3	1	21	3204	3224	CCUUCUUUCUUUGUUUCUGCA	AAAAGAAAGAAAGAAAGAGGG	Cleavage	D07 36608606-36612074
miRn177	TCONS_00385929	3	1	21	2933	2953	CCUUCUUUCUUUGUUUCUGCA	AAAAGAAAGAAAGAAAGAGGG	Cleavage	D07 36608709-36612086
miRn177	TCONS_00386994	3	1	21	2927	2947	CCUUCUUUCUUUGUUUCUGCA	AAAAGAAAGAAAGAAAGAGGG	Cleavage	D07 36608606-36612074
miRn177	TCONS_00378067	3	1	21	2838	2858	CCUUCUUUCUUUGUUUCUGCA	AAAAGAAAGAAAGAAAGAGGG	Cleavage	D07 36608710-36612072
miRn177	TCONS_00384834	3	1	21	2491	2511	CCUUCUUUCUUUGUUUCUGCA	AAAAGAAAGAAAGAAAGAGGG	Cleavage	D07 36608589-36612098
miRn177	TCONS_00378068	3	1	21	2266	2286	CCUUCUUUCUUUGUUUCUGCA	AAAAGAAAGAAAGAAAGAGGG	Cleavage	D07 36608710-36612072
miRn177	TCONS_00385928	3	1	21	1756	1776	CCUUCUUUCUUUGUUUCUGCA	AAAAGAAAGAAAGAAAGAGGG	Cleavage	D07 36608709-36612086
miRn177	TCONS_00385927	3	1	21	1646	1666	CCUUCUUUCUUUGUUUCUGCA	AAAAGAAAGAAAGAAAGAGGG	Cleavage	D07 36600786-36612086
miRn177	TCONS_00024570	3	1	21	1128	1148	CCUUCUUUCUUUGUUUCUGCA	GUUAGAAAUAAGGAGAGAAGU	Cleavage	A02 34908377-34910707
miRn177	TCONS_00030860	3	1	21	1037	1057	CCUUCUUUCUUUGUUUCUGCA	GUUAGAAAUAAGGAGAGAAGU	Cleavage	A02 34908373-34910494
miRn177	TCONS_00382333	3	1	21	1120	1140	CCUUCUUUCUUUGUUUCUGCA	AAAAGAAAGAAAGAAAGAGGG	Cleavage	D07 36608677-36612111
miRn177	TCONS_00030861	3	1	21	598	618	CCUUCUUUCUUUGUUUCUGCA	GUUAGAAAUAAGGAGAGAAGU	Cleavage	A02 34908385-34910494
miRn177	TCONS_00451264	3	1	21	2374	2394	CCUUCUUUCUUUGUUUCUGCA	AUCAGUAAUAGAGAGGGAAGG	Cleavage	D10 40261855-40265274
miRn178	TCONS_00302590	3	1	21	669	689	UUGACAGAAGAUAGAGAGCAC	UUGUUUUAUAUUUUCUGUUAA	Cleavage	D03 37801606-37806593
miRn178	TCONS_00302589	3	1	21	669	689	UUGACAGAAGAUAGAGAGCAC	UUGUUUUAUAUUUUCUGUUAA	Cleavage	D03 37801606-37806593
miRn182	TCONS_00232176	3	1	21	655	675	UCAUUGUCUCAUUUUCUCAUG	UGUGGGAGAAUGAGGUGAUGG	Cleavage	A12 4366602-4369308
miRn182	TCONS_00091747	3	1	21	921	941	UCAUUGUCUCAUUUUCUCAUG	UAUGAGAUAAUGAGGAAAUGA	Cleavage	A05 28612497-28613748
miRn182	TCONS_00385864	3	1	21	98	118	UCAUUGUCUCAUUUUCUCAUG	GGUGAAAGAGUGAGACAGUGG	Cleavage	D07 26070555-26072617
miRn183	TCONS_00156484	3	1	21	857	877	UUUUUCACAAAUAUCACAAUA	UUUUCUGAUGUUUGUCAAAAA	Cleavage	A09 53302486-53303676
miRn184	TCONS_00575601	3	1	22	15	36	UUUCUUCACAAAUAUCACAAUA	UAUUGUGAUAUUUGUGAGCAAU	Cleavage	scaffold6131 11035-11542
miRn185	TCONS_00419473	3	1	21	1112	1132	UUGUGAUGUUUGUGAGGAACA	UGUUUUUCACUAAUAUCACAA	Translation	D09 6285316-6287188
miRn185	TCONS_00325585	3	1	21	456	475	UUGUGAUGUUUGUGAGGAACA	UGUUCCU-ACGAGCAUCACAA	Cleavage	D05 15452562-15455929
miRn185	TCONS_00469310	3	1	21	1710	1730	UUGUGAUGUUUGUGAGGAACA	UUUUUGUCACAAACAUAACAA	Cleavage	D11 28178377-28181905
miRn185	TCONS_00472651	3	1	21	1420	1440	UUGUGAUGUUUGUGAGGAACA	UUUUUGUCACAAACAUAACAA	Cleavage	D11 28178573-28183003
miRn185	TCONS_00456820	3	1	21	1729	1749	UUGUGAUGUUUGUGAGGAACA	UUUUUGUCACAAACAUAACAA	Cleavage	D11 28178264-28182961
miRn188	TCONS_00073237	3	1	21	525	545	UGAUUGAGCCGUGCCAAUAUC	AUUAUUUGCAAGGCUCAAUUA	Translation	A05 239442-240820
miRn189	TCONS_00387167	3	1	23	566	588	AAACGAGCUUGUUCAUGAACAUA	CCCCUUCAUGAAUAAGUUUAUUU	Cleavage	D07 1997486-2002406
miRn196	TCONS_00469709	3	1	24	616	639	AUAGUUGAGCUGAUUCAUAUGAUC	UUGCUUCUGAAUCUGCUUAACUAU	Translation	D11 3571551-3574003
miRn202	TCONS_00301974	3	1	21	177	197	UUCCCGGCUUCUUUUCUUGCU	CACAGGAAAAGAGGCUGAGAA	Cleavage	D03 3640-5106
miRn205	TCONS_00287061	3	1	24	150	173	AGAUUUACUUUGAACUUUGGAGGU	UUCUCCAAAGUUCAAAGCAAAACU	Cleavage	D02 62996205-63002789
miRn205	TCONS_00273199	3	1	24	156	179	AGAUUUACUUUGAACUUUGGAGGU	UUCUCCAAAGUUCAAAGCAAAACU	Cleavage	D02 62996199-63002794
miRn205	TCONS_00303038	3	1	24	1006	1029	AGAUUUACUUUGAACUUUGGAGGU	CUUAGUAAAAUUUGAAGUAAAUUU	Cleavage	D03 45678222-45680508
miRn205	TCONS_00303037	3	1	24	1006	1029	AGAUUUACUUUGAACUUUGGAGGU	CUUAGUAAAAUUUGAAGUAAAUUU	Cleavage	D03 45678222-45680499
miRn208	TCONS_00302590	3	1	21	669	689	UUGACAGAAGAUAGAGAGCAC	UUGUUUUAUAUUUUCUGUUAA	Cleavage	D03 37801606-37806593
miRn208	TCONS_00302589	3	1	21	669	689	UUGACAGAAGAUAGAGAGCAC	UUGUUUUAUAUUUUCUGUUAA	Cleavage	D03 37801606-37806593
miRn21	TCONS_00509571	3	1	24	535	558	GAAUGAUCUUUAGGUUUUACUUGA	UCUCCUAAAUCUUAAAGGUUAUUU	Cleavage	D13 4896355-4899212
miRn211	TCONS_00338301	3	1	21	107	127	CUUUAACUUGUCUUUGCCCUU	GGGGGAGAAGACAGGUUAAAA	Cleavage	D05 51749551-51750059
miRn211	TCONS_00553965	3	1	21	1248	1268	CUUUAACUUGUCUUUGCCCUU	UGGGGAGAAGACAGGUUAAAA	Cleavage	scaffold3776_D01 52884-54363
miRn211	TCONS_00553962	3	1	21	726	746	CUUUAACUUGUCUUUGCCCUU	UGGGGAGAAGACAGGUUAAAA	Cleavage	scaffold3776_D01 51756-54388
miRn211	TCONS_00489832	3	1	21	404	424	CUUUAACUUGUCUUUGCCCUU	UGGGGAGAAGACAGGUUAAAA	Cleavage	D12 29008960-29012497
miRn211	TCONS_00126263	3	1	21	1587	1607	CUUUAACUUGUCUUUGCCCUU	CUAUGCCAAGACAAGUUAAAG	Cleavage	A07 47073372-47076099
miRn211	TCONS_00126264	3	1	21	1338	1358	CUUUAACUUGUCUUUGCCCUU	CUAUGCCAAGACAAGUUAAAG	Cleavage	A07 47073737-47076099
miRn212	TCONS_00338301	3	1	21	107	127	CUUUAACUUGUCUUUGCCCUU	GGGGGAGAAGACAGGUUAAAA	Cleavage	D05 51749551-51750059
miRn212	TCONS_00553965	3	1	21	1248	1268	CUUUAACUUGUCUUUGCCCUU	UGGGGAGAAGACAGGUUAAAA	Cleavage	scaffold3776_D01 52884-54363
miRn212	TCONS_00553962	3	1	21	726	746	CUUUAACUUGUCUUUGCCCUU	UGGGGAGAAGACAGGUUAAAA	Cleavage	scaffold3776_D01 51756-54388
miRn212	TCONS_00489832	3	1	21	404	424	CUUUAACUUGUCUUUGCCCUU	UGGGGAGAAGACAGGUUAAAA	Cleavage	D12 29008960-29012497
miRn212	TCONS_00126263	3	1	21	1587	1607	CUUUAACUUGUCUUUGCCCUU	CUAUGCCAAGACAAGUUAAAG	Cleavage	A07 47073372-47076099
miRn212	TCONS_00126264	3	1	21	1338	1358	CUUUAACUUGUCUUUGCCCUU	CUAUGCCAAGACAAGUUAAAG	Cleavage	A07 47073737-47076099
miRn213	TCONS_00338301	3	1	21	107	127	CUUUAACUUGUCUUUGCCCUU	GGGGGAGAAGACAGGUUAAAA	Cleavage	D05 51749551-51750059
miRn213	TCONS_00553965	3	1	21	1248	1268	CUUUAACUUGUCUUUGCCCUU	UGGGGAGAAGACAGGUUAAAA	Cleavage	scaffold3776_D01 52884-54363
miRn213	TCONS_00553962	3	1	21	726	746	CUUUAACUUGUCUUUGCCCUU	UGGGGAGAAGACAGGUUAAAA	Cleavage	scaffold3776_D01 51756-54388
miRn213	TCONS_00489832	3	1	21	404	424	CUUUAACUUGUCUUUGCCCUU	UGGGGAGAAGACAGGUUAAAA	Cleavage	D12 29008960-29012497
miRn213	TCONS_00126263	3	1	21	1587	1607	CUUUAACUUGUCUUUGCCCUU	CUAUGCCAAGACAAGUUAAAG	Cleavage	A07 47073372-47076099
miRn213	TCONS_00126264	3	1	21	1338	1358	CUUUAACUUGUCUUUGCCCUU	CUAUGCCAAGACAAGUUAAAG	Cleavage	A07 47073737-47076099
miRn214	TCONS_00338301	3	1	21	107	127	CUUUAACUUGUCUUUGCCCUU	GGGGGAGAAGACAGGUUAAAA	Cleavage	D05 51749551-51750059
miRn214	TCONS_00553965	3	1	21	1248	1268	CUUUAACUUGUCUUUGCCCUU	UGGGGAGAAGACAGGUUAAAA	Cleavage	scaffold3776_D01 52884-54363
miRn214	TCONS_00553962	3	1	21	726	746	CUUUAACUUGUCUUUGCCCUU	UGGGGAGAAGACAGGUUAAAA	Cleavage	scaffold3776_D01 51756-54388
miRn214	TCONS_00489832	3	1	21	404	424	CUUUAACUUGUCUUUGCCCUU	UGGGGAGAAGACAGGUUAAAA	Cleavage	D12 29008960-29012497
miRn214	TCONS_00126263	3	1	21	1587	1607	CUUUAACUUGUCUUUGCCCUU	CUAUGCCAAGACAAGUUAAAG	Cleavage	A07 47073372-47076099
miRn214	TCONS_00126264	3	1	21	1338	1358	CUUUAACUUGUCUUUGCCCUU	CUAUGCCAAGACAAGUUAAAG	Cleavage	A07 47073737-47076099
miRn215	TCONS_00287960	3	1	24	1986	2009	AUCACAUCUUAGUAGAACACUCUA	ACCGAUCUUUUAUUGAGGUGUGAU	Cleavage	D02 42028062-42030551
miRn216	TCONS_00073237	3	1	21	525	545	UGAUUGAGCCGUGCCAAUAUC	AUUAUUUGCAAGGCUCAAUUA	Translation	A05 239442-240820
miRn217	TCONS_00338301	3	1	21	107	127	CUUUAACUUGUCUUUGCCCUU	GGGGGAGAAGACAGGUUAAAA	Cleavage	D05 51749551-51750059
miRn217	TCONS_00553965	3	1	21	1248	1268	CUUUAACUUGUCUUUGCCCUU	UGGGGAGAAGACAGGUUAAAA	Cleavage	scaffold3776_D01 52884-54363
miRn217	TCONS_00553962	3	1	21	726	746	CUUUAACUUGUCUUUGCCCUU	UGGGGAGAAGACAGGUUAAAA	Cleavage	scaffold3776_D01 51756-54388
miRn217	TCONS_00489832	3	1	21	404	424	CUUUAACUUGUCUUUGCCCUU	UGGGGAGAAGACAGGUUAAAA	Cleavage	D12 29008960-29012497
miRn217	TCONS_00126263	3	1	21	1587	1607	CUUUAACUUGUCUUUGCCCUU	CUAUGCCAAGACAAGUUAAAG	Cleavage	A07 47073372-47076099
miRn217	TCONS_00126264	3	1	21	1338	1358	CUUUAACUUGUCUUUGCCCUU	CUAUGCCAAGACAAGUUAAAG	Cleavage	A07 47073737-47076099
miRn219	TCONS_00073237	3	1	21	525	545	UGAUUGAGCCGUGCCAAUAUC	AUUAUUUGCAAGGCUCAAUUA	Translation	A05 239442-240820
miRn220	TCONS_00088371	3	1	24	257	280	AAUUUACUCUCUGAUCUAACAUAU	AUACGUUAAAUCGAAGAGUAAAUU	Translation	A05 10749877-10751986
miRn220	TCONS_00385725	3	1	24	783	806	AAUUUACUCUCUGAUCUAACAUAU	GUAUAUUAGAUCAAAGAGUAUAUU	Translation	D07 9765070-9767608
miRn220	TCONS_00377733	3	1	24	227	250	AAUUUACUCUCUGAUCUAACAUAU	GUAUAUUAGAUCAAAGAGUAUAUU	Translation	D07 9766005-9769458
miRn221	TCONS_00338301	3	1	21	107	127	CUUUAACUUGUCUUUGCCCUU	GGGGGAGAAGACAGGUUAAAA	Cleavage	D05 51749551-51750059
miRn221	TCONS_00553965	3	1	21	1248	1268	CUUUAACUUGUCUUUGCCCUU	UGGGGAGAAGACAGGUUAAAA	Cleavage	scaffold3776_D01 52884-54363
miRn221	TCONS_00553962	3	1	21	726	746	CUUUAACUUGUCUUUGCCCUU	UGGGGAGAAGACAGGUUAAAA	Cleavage	scaffold3776_D01 51756-54388
miRn221	TCONS_00489832	3	1	21	404	424	CUUUAACUUGUCUUUGCCCUU	UGGGGAGAAGACAGGUUAAAA	Cleavage	D12 29008960-29012497
miRn221	TCONS_00126263	3	1	21	1587	1607	CUUUAACUUGUCUUUGCCCUU	CUAUGCCAAGACAAGUUAAAG	Cleavage	A07 47073372-47076099
miRn221	TCONS_00126264	3	1	21	1338	1358	CUUUAACUUGUCUUUGCCCUU	CUAUGCCAAGACAAGUUAAAG	Cleavage	A07 47073737-47076099
miRn223	TCONS_00154313	3	1	24	1733	1756	AAUGUGUUCUUUGAUCUAACGUAC	GUACGUUAGAUCAAAAAACAAAUU	Cleavage	A09 1171241-1174534
miRn223	TCONS_00397171	3	1	24	83	106	AAUGUGUUCUUUGAUCUAACGUAC	GUACAUUAGAUCAAAGGGUAAAUU	Cleavage	D08 65215746-65218966
miRn223	TCONS_00537887	3	1	24	326	349	AAUGUGUUCUUUGAUCUAACGUAC	GGAUGUUAUAUCAAAGAGCAAAUU	Cleavage	scaffold2267_A08 49323-50749
miRn223	TCONS_00537894	3	1	24	228	251	AAUGUGUUCUUUGAUCUAACGUAC	GGAUGUUAUAUCAAAGAGCAAAUU	Cleavage	scaffold2267_A08 49421-54691
miRn223	TCONS_00537852	3	1	24	886	909	AAUGUGUUCUUUGAUCUAACGUAC	GGAUGUUAUAUCAAAGAGCAAAUU	Cleavage	scaffold2267_A08 48763-52604
miRn223	TCONS_00537888	3	1	24	326	349	AAUGUGUUCUUUGAUCUAACGUAC	GGAUGUUAUAUCAAAGAGCAAAUU	Cleavage	scaffold2267_A08 49323-54748
miRn223	TCONS_00537870	3	1	24	887	910	AAUGUGUUCUUUGAUCUAACGUAC	GGAUGUUAUAUCAAAGAGCAAAUU	Cleavage	scaffold2267_A08 48762-52642
miRn223	TCONS_00537871	3	1	24	887	910	AAUGUGUUCUUUGAUCUAACGUAC	GGAUGUUAUAUCAAAGAGCAAAUU	Cleavage	scaffold2267_A08 48762-52642
miRn223	TCONS_00537835	3	1	24	944	967	AAUGUGUUCUUUGAUCUAACGUAC	GGAUGUUAUAUCAAAGAGCAAAUU	Cleavage	scaffold2267_A08 48705-54771
miRn228	TCONS_00369330	3	1	25	770	794	UUGUUUGUUGUAGACUUCAGAGAAG	AAAAAUUUAAGUCUGUAAUAAAUAA	Cleavage	D07 3453112-3456151
miRn23	TCONS_00575601	3	1	24	286	309	CUACGAACUUUGAACAUAAAUCAU	UCUAAUUGUGUUCAUGGUUUGUAG	Translation	scaffold6131 11035-11542
miRn233	TCONS_00544292	3	1	21	851	871	UUUUUGGUUUUUGCUGUUGUU	AACAAUAGCAAAAGGCAAAGA	Cleavage	scaffold2739_A11 13834-15601
miRn233	TCONS_00338249	3	1	21	266	286	UUUUUGGUUUUUGCUGUUGUU	AAUAAAAGCAAAAAUCAAGAG	Cleavage	D05 43090384-43092886
miRn233	TCONS_00359012	3	1	21	747	767	UUUUUGGUUUUUGCUGUUGUU	AACAAAAGCAAAAAACAAGAA	Cleavage	D06 10780360-10783844
miRn233	TCONS_00365365	3	1	21	794	814	UUUUUGGUUUUUGCUGUUGUU	AACAAAAGCAAAAAACAAGAA	Cleavage	D06 10780380-10783935
miRn233	TCONS_00360551	3	1	21	853	873	UUUUUGGUUUUUGCUGUUGUU	AACAAAAGCAAAAAACAAGAA	Cleavage	D06 10780393-10783906
miRn233	TCONS_00498559	3	1	21	403	423	UUUUUGGUUUUUGCUGUUGUU	AAUAAAAGCAAAAAUCAAGAG	Cleavage	D12 39209988-39211677
miRn233	TCONS_00345563	3	1	21	266	286	UUUUUGGUUUUUGCUGUUGUU	AAUAAAAGCAAAAAUCAAGAG	Cleavage	D05 43090384-43092938
miRn233	TCONS_00498558	3	1	21	461	481	UUUUUGGUUUUUGCUGUUGUU	AAUAAAAGCAAAAAUCAAGAG	Cleavage	D12 39208846-39212641
miRn233	TCONS_00482611	3	1	21	464	484	UUUUUGGUUUUUGCUGUUGUU	AAUAAAAGCAAAAAUCAAGAG	Cleavage	D12 39208589-39212615
miRn233	TCONS_00500746	3	1	21	8	28	UUUUUGGUUUUUGCUGUUGUU	AAUAAAAGCAAAAAUCAAGAG	Cleavage	D12 39210383-39212665
miRn233	TCONS_00497346	3	1	21	312	332	UUUUUGGUUUUUGCUGUUGUU	AAUAAAAGCAAAAAUCAAGAG	Cleavage	D12 39208741-39212607
miRn233	TCONS_00500745	3	1	21	364	384	UUUUUGGUUUUUGCUGUUGUU	AAUAAAAGCAAAAAUCAAGAG	Cleavage	D12 39208610-39211960
miRn233	TCONS_00343853	3	1	21	480	500	UUUUUGGUUUUUGCUGUUGUU	AAUAAAAGCAAAAAUCAAGAG	Cleavage	D05 43090170-43092843
miRn233	TCONS_00493091	3	1	21	472	492	UUUUUGGUUUUUGCUGUUGUU	AAUAAAAGCAAAAAUCAAGAG	Cleavage	D12 39208835-39211807
miRn233	TCONS_00498560	3	1	21	403	423	UUUUUGGUUUUUGCUGUUGUU	AAUAAAAGCAAAAAUCAAGAG	Cleavage	D12 39209988-39212641
miRn233	TCONS_00497347	3	1	21	658	678	UUUUUGGUUUUUGCUGUUGUU	AAUAAAAGCAAAAAUCAAGAG	Cleavage	D12 39209733-39212604
miRn233	TCONS_00489928	3	1	21	715	735	UUUUUGGUUUUUGCUGUUGUU	AAUAAAAGCAAAAAUCAAGAG	Cleavage	D12 39209676-39212658
miRn233	TCONS_00494598	3	1	21	461	481	UUUUUGGUUUUUGCUGUUGUU	AAUAAAAGCAAAAAUCAAGAG	Cleavage	D12 39208846-39212641
miRn233	TCONS_00489927	3	1	21	715	735	UUUUUGGUUUUUGCUGUUGUU	AAUAAAAGCAAAAAUCAAGAG	Cleavage	D12 39209676-39212658
miRn233	TCONS_00494597	3	1	21	420	440	UUUUUGGUUUUUGCUGUUGUU	AAUAAAAGCAAAAAUCAAGAG	Cleavage	D12 39208887-39212644
miRn233	TCONS_00233076	3	1	21	1239	1259	UUUUUGGUUUUUGCUGUUGUU	CACAACAGUGAAGAACAAAAA	Cleavage	A12 77558074-77560358
miRn233	TCONS_00448600	3	1	21	104	124	UUUUUGGUUUUUGCUGUUGUU	GACAACAUUGAAAGCCAAAAG	Cleavage	D10 13380592-13381519
miRn233	TCONS_00446205	3	1	21	219	239	UUUUUGGUUUUUGCUGUUGUU	GACAACAUUGAAAGCCAAAAG	Cleavage	D10 13380477-13382081
miRn233	TCONS_00067374	3	1	21	1346	1366	UUUUUGGUUUUUGCUGUUGUU	GGCGGCAGCAGAAACAAAAAA	Cleavage	A05 72169270-72170785
miRn233	TCONS_00038134	3	1	21	1053	1073	UUUUUGGUUUUUGCUGUUGUU	AACAAAAUCAAAAACCGAAGA	Cleavage	A03 74733927-74736317
miRn233	TCONS_00088792	3	1	21	1566	1586	UUUUUGGUUUUUGCUGUUGUU	GGCGGCAGCAGAAACAAAAAA	Cleavage	A05 72169024-72170841
miRn233	TCONS_00315534	3	1	21	1244	1264	UUUUUGGUUUUUGCUGUUGUU	AGCAACACUAAAAACCAACAA	Cleavage	D04 5133940-5137238
miRn233	TCONS_00212052	3	1	21	1326	1346	UUUUUGGUUUUUGCUGUUGUU	UAUAUCGGCAAAAGCCGAAAA	Cleavage	A11 14794379-14800955
miRn233	TCONS_00226622	3	1	21	604	624	UUUUUGGUUUUUGCUGUUGUU	GUUAAUAGCAGAAACAAAAAA	Cleavage	A12 10580235-10582100
miRn233	TCONS_00229555	3	1	21	607	627	UUUUUGGUUUUUGCUGUUGUU	GUUAAUAGCAGAAACAAAAAA	Cleavage	A12 10580235-10582120
miRn233	TCONS_00533480	3	1	21	1438	1457	UUUUUGGUUUUUGCUGUUGUU	AACAAAA-CAAAAACCAAAAA	Cleavage	scaffold18517 2-1815
miRn233	TCONS_00221291	3	1	21	1756	1776	UUUUUGGUUUUUGCUGUUGUU	GUUAAUAGCAGAAACAAAAAA	Cleavage	A12 10580235-10582120
miRn233	TCONS_00053706	3	1	21	1181	1201	UUUUUGGUUUUUGCUGUUGUU	AUCAAUAUCAAGAGCUAAAAA	Cleavage	A04 54352269-54353607
miRn233	TCONS_00341914	3	1	21	1206	1226	UUUUUGGUUUUUGCUGUUGUU	UCCAAUAUCAAGAGCUAAAAA	Cleavage	D05 29694794-29696290
miRn233	TCONS_00333480	3	1	21	1400	1420	UUUUUGGUUUUUGCUGUUGUU	UCCAAUAUCAAGAGCUAAAAA	Cleavage	D05 29694422-29696370
miRn233	TCONS_00100846	3	1	21	1209	1229	UUUUUGGUUUUUGCUGUUGUU	AUCAAUAUUAAAAAUUAAAAA	Cleavage	A06 58631716-58633563
miRn233	TCONS_00100846	3	1	21	1437	1457	UUUUUGGUUUUUGCUGUUGUU	UUCACCAAUAAAAACCAGAAA	Cleavage	A06 58631716-58633563
miRn233	TCONS_00529688	3	1	21	1613	1633	UUUUUGGUUUUUGCUGUUGUU	AUCAACAACAAUAACCAGAAA	Translation	scaffold1342_A06 112072-114657
miRn233	TCONS_00099469	3	1	21	1938	1958	UUUUUGGUUUUUGCUGUUGUU	AUCAAUAUUAAAAAUUAAAAA	Cleavage	A06 58628567-58633591
miRn233	TCONS_00099469	3	1	21	2166	2186	UUUUUGGUUUUUGCUGUUGUU	UUCACCAAUAAAAACCAGAAA	Cleavage	A06 58628567-58633591
miRn233	TCONS_00097877	3	1	21	2333	2353	UUUUUGGUUUUUGCUGUUGUU	AUCAAUAUUAAAAAUUAAAAA	Cleavage	A06 58630493-58633589
miRn233	TCONS_00097877	3	1	21	2561	2581	UUUUUGGUUUUUGCUGUUGUU	UUCACCAAUAAAAACCAGAAA	Cleavage	A06 58630493-58633589
miRn233	TCONS_00095382	3	1	21	2821	2841	UUUUUGGUUUUUGCUGUUGUU	AUCAAUAUUAAAAAUUAAAAA	Cleavage	A06 58627223-58633504
miRn233	TCONS_00095382	3	1	21	3049	3069	UUUUUGGUUUUUGCUGUUGUU	UUCACCAAUAAAAACCAGAAA	Cleavage	A06 58627223-58633504
miRn233	TCONS_00106284	3	1	21	3350	3370	UUUUUGGUUUUUGCUGUUGUU	AUCAAUAUUAAAAAUUAAAAA	Cleavage	A06 58627151-58633482
miRn233	TCONS_00106284	3	1	21	3578	3598	UUUUUGGUUUUUGCUGUUGUU	UUCACCAAUAAAAACCAGAAA	Cleavage	A06 58627151-58633482
miRn233	TCONS_00099468	3	1	21	3905	3925	UUUUUGGUUUUUGCUGUUGUU	AUCAAUAUUAAAAAUUAAAAA	Cleavage	A06 58626903-58633591
miRn233	TCONS_00099468	3	1	21	4133	4153	UUUUUGGUUUUUGCUGUUGUU	UUCACCAAUAAAAACCAGAAA	Cleavage	A06 58626903-58633591
miRn233	TCONS_00320011	3	1	21	1698	1718	UUUUUGGUUUUUGCUGUUGUU	UCCAAUAUCAAGAGCUAAAAA	Cleavage	D04 43148935-43151246
miRn233	TCONS_00532085	3	1	21	4976	4996	UUUUUGGUUUUUGCUGUUGUU	UCCAAAAGCAGAAAUUAGAAA	Cleavage	scaffold1655_A07 9981-24044
miRn233	TCONS_00532100	3	1	21	2926	2946	UUUUUGGUUUUUGCUGUUGUU	UCCAAAAGCAGAAAUUAGAAA	Cleavage	scaffold1655_A07 11302-23628
miRn234	TCONS_00575601	3	1	22	15	36	UUUCUUCACAAAUAUCACAAUA	UAUUGUGAUAUUUGUGAGCAAU	Cleavage	scaffold6131 11035-11542
miRn235	TCONS_00156484	3	1	21	857	877	UUUUUCACAAAUAUCACAAUA	UUUUCUGAUGUUUGUCAAAAA	Cleavage	A09 53302486-53303676
miRn236	TCONS_00486667	3	1	23	1129	1151	CUAGGAGUCAGACUGCAUUUUGC	GCAAAAUGCAAUCUAACUCCUAG	Cleavage	D12 58177753-58180011
miRn240	TCONS_00330113	3	1	22	390	411	UUUGGAUCUGGUAUGUUGGACC	ACUUCAACAUACCAGGUCUUAA	Cleavage	D05 11668318-11669120
miRn240	TCONS_00375102	3	1	22	898	919	UUUGGAUCUGGUAUGUUGGACC	GCCCCAACUUGCCAUAUCCAAA	Cleavage	D07 50095404-50102402
miRn242	TCONS_00302590	3	1	21	669	689	UUGACAGAAGAUAGAGAGCAC	UUGUUUUAUAUUUUCUGUUAA	Cleavage	D03 37801606-37806593
miRn242	TCONS_00302589	3	1	21	669	689	UUGACAGAAGAUAGAGAGCAC	UUGUUUUAUAUUUUCUGUUAA	Cleavage	D03 37801606-37806593
miRn245	TCONS_00338301	3	1	21	107	127	CUUUAACUUGUCUUUGCCCUU	GGGGGAGAAGACAGGUUAAAA	Cleavage	D05 51749551-51750059
miRn245	TCONS_00553965	3	1	21	1248	1268	CUUUAACUUGUCUUUGCCCUU	UGGGGAGAAGACAGGUUAAAA	Cleavage	scaffold3776_D01 52884-54363
miRn245	TCONS_00553962	3	1	21	726	746	CUUUAACUUGUCUUUGCCCUU	UGGGGAGAAGACAGGUUAAAA	Cleavage	scaffold3776_D01 51756-54388
miRn245	TCONS_00489832	3	1	21	404	424	CUUUAACUUGUCUUUGCCCUU	UGGGGAGAAGACAGGUUAAAA	Cleavage	D12 29008960-29012497
miRn245	TCONS_00126263	3	1	21	1587	1607	CUUUAACUUGUCUUUGCCCUU	CUAUGCCAAGACAAGUUAAAG	Cleavage	A07 47073372-47076099
miRn245	TCONS_00126264	3	1	21	1338	1358	CUUUAACUUGUCUUUGCCCUU	CUAUGCCAAGACAAGUUAAAG	Cleavage	A07 47073737-47076099
miRn247	TCONS_00302590	3	1	21	669	689	UUGACAGAAGAUAGAGAGCAC	UUGUUUUAUAUUUUCUGUUAA	Cleavage	D03 37801606-37806593
miRn247	TCONS_00302589	3	1	21	669	689	UUGACAGAAGAUAGAGAGCAC	UUGUUUUAUAUUUUCUGUUAA	Cleavage	D03 37801606-37806593
miRn252	TCONS_00090210	3	1	24	935	958	UUUCAACUGUCUGAUUCUCAAGUC	UAAAUUAAAAUUAGGCAGUUGAAA	Cleavage	A05 29078881-29080107
miRn252	TCONS_00088635	3	1	24	821	844	UUUCAACUGUCUGAUUCUCAAGUC	UAAAUUAAAAUUAGGCAGUUGAAA	Cleavage	A05 29078878-29080278
miRn27	TCONS_00073237	3	1	21	525	545	UGAUUGAGCCGUGCCAAUAUC	AUUAUUUGCAAGGCUCAAUUA	Translation	A05 239442-240820
miRn29	TCONS_00523225	3	1	22	1586	1607	UUGCCGAUUCCACCCAUGCCUA	GGAGUUUAGGUGGAAUUGGCAA	Cleavage	scaffold1138_A05 141381-147201
miRn29	TCONS_00523221	3	1	22	409	430	UUGCCGAUUCCACCCAUGCCUA	GGAGUUUAGGUGGAAUUGGCAA	Cleavage	scaffold1138_A05 144394-147305
miRn29	TCONS_00523217	3	1	22	403	424	UUGCCGAUUCCACCCAUGCCUA	GGAGUUUAGGUGGAAUUGGCAA	Cleavage	scaffold1138_A05 144400-146801
miRn38	TCONS_00073237	3	1	21	525	545	UGAUUGAGCCGUGCCAAUAUC	AUUAUUUGCAAGGCUCAAUUA	Translation	A05 239442-240820
miRn42	TCONS_00198269	3	1	22	2056	2077	UAAGUGAAGAAAGAGGUAGGUU	AAUUUGCACCUUUCUUCACUUA	Cleavage	A11 9746638-9749495
miRn42	TCONS_00191507	3	1	22	1892	1913	UAAGUGAAGAAAGAGGUAGGUU	AAUUUGCACCUUUCUUCACUUA	Cleavage	A11 9746136-9749493
miRn42	TCONS_00026345	3	1	22	586	607	UAAGUGAAGAAAGAGGUAGGUU	AGACUACCUUUUUAUUCGCUUG	Cleavage	A02 80357313-80358366
miRn42	TCONS_00379384	3	1	22	173	194	UAAGUGAAGAAAGAGGUAGGUU	CUCCUUUCUUUUUCUUUAUUUA	Cleavage	D07 9764747-9769495
miRn42	TCONS_00379386	3	1	22	173	194	UAAGUGAAGAAAGAGGUAGGUU	CUCCUUUCUUUUUCUUUAUUUA	Cleavage	D07 9764747-9769514
miRn42	TCONS_00253065	3	1	22	51	72	UAAGUGAAGAAAGAGGUAGGUU	UUAUUACUUCUUUUUUUAUUUG	Cleavage	A13 60924605-60930536
miRn46	TCONS_00073237	3	1	21	525	545	UGAUUGAGCCGUGCCAAUAUC	AUUAUUUGCAAGGCUCAAUUA	Translation	A05 239442-240820
miRn47	TCONS_00384768	3	1	23	2096	2118	CUGAAUCUAGUUUCUCUCUUGCU	CUUUGUAGAGAAAUUAGGUUCAG	Cleavage	D07 26602289-26610835
miRn48	TCONS_00032632	3	1	21	1170	1190	UGAAUCUAGUUUCUCUCUUAC	CUAGGAGAGAGGCUAGAUACA	Cleavage	A03 12322382-12324599
miRn48	TCONS_00577389	3	1	21	314	334	UGAAUCUAGUUUCUCUCUUAC	GAAAGAGAGGCACUAGAUUUG	Translation	scaffold71959 3-563
miRn48	TCONS_00307911	3	1	21	32	52	UGAAUCUAGUUUCUCUCUUAC	AGAAAAUAGAAGCUGGAUUCA	Cleavage	D04 44104530-44105170
miRn50	TCONS_00302590	3	1	21	669	689	UUGACAGAAGAUAGAGAGCAC	UUGUUUUAUAUUUUCUGUUAA	Cleavage	D03 37801606-37806593
miRn50	TCONS_00302589	3	1	21	669	689	UUGACAGAAGAUAGAGAGCAC	UUGUUUUAUAUUUUCUGUUAA	Cleavage	D03 37801606-37806593
miRn51	TCONS_00081206	3	1	22	710	731	UUCCCAAAACCUCCAAUUCCAA	CUCGAAUUAGGGCUUUUGGGAA	Translation	A05 54590832-54592745
miRn52	TCONS_00302590	3	1	21	669	689	UUGACAGAAGAUAGAGAGCAC	UUGUUUUAUAUUUUCUGUUAA	Cleavage	D03 37801606-37806593
miRn52	TCONS_00302589	3	1	21	669	689	UUGACAGAAGAUAGAGAGCAC	UUGUUUUAUAUUUUCUGUUAA	Cleavage	D03 37801606-37806593
miRn59	TCONS_00029426	3	1	24	2266	2289	ACUAAUACUGUGAUGACAUAUGGC	CGGAAGUAUCAUCACACUAUUAGU	Cleavage	A02 68087137-68090545
miRn65	TCONS_00302590	3	1	21	669	689	UUGACAGAAGAUAGAGAGCAC	UUGUUUUAUAUUUUCUGUUAA	Cleavage	D03 37801606-37806593
miRn65	TCONS_00302589	3	1	21	669	689	UUGACAGAAGAUAGAGAGCAC	UUGUUUUAUAUUUUCUGUUAA	Cleavage	D03 37801606-37806593
miRn72	TCONS_00073237	3	1	21	525	545	UGAUUGAGCCGUGCCAAUAUC	AUUAUUUGCAAGGCUCAAUUA	Translation	A05 239442-240820
miRn84	TCONS_00544292	3	1	21	851	871	UUUUUGGUUUUUGCUGUUGUU	AACAAUAGCAAAAGGCAAAGA	Cleavage	scaffold2739_A11 13834-15601
miRn84	TCONS_00338249	3	1	21	266	286	UUUUUGGUUUUUGCUGUUGUU	AAUAAAAGCAAAAAUCAAGAG	Cleavage	D05 43090384-43092886
miRn84	TCONS_00359012	3	1	21	747	767	UUUUUGGUUUUUGCUGUUGUU	AACAAAAGCAAAAAACAAGAA	Cleavage	D06 10780360-10783844
miRn84	TCONS_00365365	3	1	21	794	814	UUUUUGGUUUUUGCUGUUGUU	AACAAAAGCAAAAAACAAGAA	Cleavage	D06 10780380-10783935
miRn84	TCONS_00360551	3	1	21	853	873	UUUUUGGUUUUUGCUGUUGUU	AACAAAAGCAAAAAACAAGAA	Cleavage	D06 10780393-10783906
miRn84	TCONS_00498559	3	1	21	403	423	UUUUUGGUUUUUGCUGUUGUU	AAUAAAAGCAAAAAUCAAGAG	Cleavage	D12 39209988-39211677
miRn84	TCONS_00345563	3	1	21	266	286	UUUUUGGUUUUUGCUGUUGUU	AAUAAAAGCAAAAAUCAAGAG	Cleavage	D05 43090384-43092938
miRn84	TCONS_00498558	3	1	21	461	481	UUUUUGGUUUUUGCUGUUGUU	AAUAAAAGCAAAAAUCAAGAG	Cleavage	D12 39208846-39212641
miRn84	TCONS_00482611	3	1	21	464	484	UUUUUGGUUUUUGCUGUUGUU	AAUAAAAGCAAAAAUCAAGAG	Cleavage	D12 39208589-39212615
miRn84	TCONS_00500746	3	1	21	8	28	UUUUUGGUUUUUGCUGUUGUU	AAUAAAAGCAAAAAUCAAGAG	Cleavage	D12 39210383-39212665
miRn84	TCONS_00497346	3	1	21	312	332	UUUUUGGUUUUUGCUGUUGUU	AAUAAAAGCAAAAAUCAAGAG	Cleavage	D12 39208741-39212607
miRn84	TCONS_00500745	3	1	21	364	384	UUUUUGGUUUUUGCUGUUGUU	AAUAAAAGCAAAAAUCAAGAG	Cleavage	D12 39208610-39211960
miRn84	TCONS_00343853	3	1	21	480	500	UUUUUGGUUUUUGCUGUUGUU	AAUAAAAGCAAAAAUCAAGAG	Cleavage	D05 43090170-43092843
miRn84	TCONS_00493091	3	1	21	472	492	UUUUUGGUUUUUGCUGUUGUU	AAUAAAAGCAAAAAUCAAGAG	Cleavage	D12 39208835-39211807
miRn84	TCONS_00498560	3	1	21	403	423	UUUUUGGUUUUUGCUGUUGUU	AAUAAAAGCAAAAAUCAAGAG	Cleavage	D12 39209988-39212641
miRn84	TCONS_00497347	3	1	21	658	678	UUUUUGGUUUUUGCUGUUGUU	AAUAAAAGCAAAAAUCAAGAG	Cleavage	D12 39209733-39212604
miRn84	TCONS_00489928	3	1	21	715	735	UUUUUGGUUUUUGCUGUUGUU	AAUAAAAGCAAAAAUCAAGAG	Cleavage	D12 39209676-39212658
miRn84	TCONS_00494598	3	1	21	461	481	UUUUUGGUUUUUGCUGUUGUU	AAUAAAAGCAAAAAUCAAGAG	Cleavage	D12 39208846-39212641
miRn84	TCONS_00489927	3	1	21	715	735	UUUUUGGUUUUUGCUGUUGUU	AAUAAAAGCAAAAAUCAAGAG	Cleavage	D12 39209676-39212658
miRn84	TCONS_00494597	3	1	21	420	440	UUUUUGGUUUUUGCUGUUGUU	AAUAAAAGCAAAAAUCAAGAG	Cleavage	D12 39208887-39212644
miRn84	TCONS_00233076	3	1	21	1239	1259	UUUUUGGUUUUUGCUGUUGUU	CACAACAGUGAAGAACAAAAA	Cleavage	A12 77558074-77560358
miRn84	TCONS_00448600	3	1	21	104	124	UUUUUGGUUUUUGCUGUUGUU	GACAACAUUGAAAGCCAAAAG	Cleavage	D10 13380592-13381519
miRn84	TCONS_00446205	3	1	21	219	239	UUUUUGGUUUUUGCUGUUGUU	GACAACAUUGAAAGCCAAAAG	Cleavage	D10 13380477-13382081
miRn84	TCONS_00067374	3	1	21	1346	1366	UUUUUGGUUUUUGCUGUUGUU	GGCGGCAGCAGAAACAAAAAA	Cleavage	A05 72169270-72170785
miRn84	TCONS_00038134	3	1	21	1053	1073	UUUUUGGUUUUUGCUGUUGUU	AACAAAAUCAAAAACCGAAGA	Cleavage	A03 74733927-74736317
miRn84	TCONS_00088792	3	1	21	1566	1586	UUUUUGGUUUUUGCUGUUGUU	GGCGGCAGCAGAAACAAAAAA	Cleavage	A05 72169024-72170841
miRn84	TCONS_00315534	3	1	21	1244	1264	UUUUUGGUUUUUGCUGUUGUU	AGCAACACUAAAAACCAACAA	Cleavage	D04 5133940-5137238
miRn84	TCONS_00212052	3	1	21	1326	1346	UUUUUGGUUUUUGCUGUUGUU	UAUAUCGGCAAAAGCCGAAAA	Cleavage	A11 14794379-14800955
miRn84	TCONS_00226622	3	1	21	604	624	UUUUUGGUUUUUGCUGUUGUU	GUUAAUAGCAGAAACAAAAAA	Cleavage	A12 10580235-10582100
miRn84	TCONS_00229555	3	1	21	607	627	UUUUUGGUUUUUGCUGUUGUU	GUUAAUAGCAGAAACAAAAAA	Cleavage	A12 10580235-10582120
miRn84	TCONS_00533480	3	1	21	1438	1457	UUUUUGGUUUUUGCUGUUGUU	AACAAAA-CAAAAACCAAAAA	Cleavage	scaffold18517 2-1815
miRn84	TCONS_00221291	3	1	21	1756	1776	UUUUUGGUUUUUGCUGUUGUU	GUUAAUAGCAGAAACAAAAAA	Cleavage	A12 10580235-10582120
miRn84	TCONS_00053706	3	1	21	1181	1201	UUUUUGGUUUUUGCUGUUGUU	AUCAAUAUCAAGAGCUAAAAA	Cleavage	A04 54352269-54353607
miRn84	TCONS_00341914	3	1	21	1206	1226	UUUUUGGUUUUUGCUGUUGUU	UCCAAUAUCAAGAGCUAAAAA	Cleavage	D05 29694794-29696290
miRn84	TCONS_00333480	3	1	21	1400	1420	UUUUUGGUUUUUGCUGUUGUU	UCCAAUAUCAAGAGCUAAAAA	Cleavage	D05 29694422-29696370
miRn84	TCONS_00100846	3	1	21	1209	1229	UUUUUGGUUUUUGCUGUUGUU	AUCAAUAUUAAAAAUUAAAAA	Cleavage	A06 58631716-58633563
miRn84	TCONS_00100846	3	1	21	1437	1457	UUUUUGGUUUUUGCUGUUGUU	UUCACCAAUAAAAACCAGAAA	Cleavage	A06 58631716-58633563
miRn84	TCONS_00529688	3	1	21	1613	1633	UUUUUGGUUUUUGCUGUUGUU	AUCAACAACAAUAACCAGAAA	Translation	scaffold1342_A06 112072-114657
miRn84	TCONS_00099469	3	1	21	1938	1958	UUUUUGGUUUUUGCUGUUGUU	AUCAAUAUUAAAAAUUAAAAA	Cleavage	A06 58628567-58633591
miRn84	TCONS_00099469	3	1	21	2166	2186	UUUUUGGUUUUUGCUGUUGUU	UUCACCAAUAAAAACCAGAAA	Cleavage	A06 58628567-58633591
miRn84	TCONS_00097877	3	1	21	2333	2353	UUUUUGGUUUUUGCUGUUGUU	AUCAAUAUUAAAAAUUAAAAA	Cleavage	A06 58630493-58633589
miRn84	TCONS_00097877	3	1	21	2561	2581	UUUUUGGUUUUUGCUGUUGUU	UUCACCAAUAAAAACCAGAAA	Cleavage	A06 58630493-58633589
miRn84	TCONS_00095382	3	1	21	2821	2841	UUUUUGGUUUUUGCUGUUGUU	AUCAAUAUUAAAAAUUAAAAA	Cleavage	A06 58627223-58633504
miRn84	TCONS_00095382	3	1	21	3049	3069	UUUUUGGUUUUUGCUGUUGUU	UUCACCAAUAAAAACCAGAAA	Cleavage	A06 58627223-58633504
miRn84	TCONS_00106284	3	1	21	3350	3370	UUUUUGGUUUUUGCUGUUGUU	AUCAAUAUUAAAAAUUAAAAA	Cleavage	A06 58627151-58633482
miRn84	TCONS_00106284	3	1	21	3578	3598	UUUUUGGUUUUUGCUGUUGUU	UUCACCAAUAAAAACCAGAAA	Cleavage	A06 58627151-58633482
miRn84	TCONS_00099468	3	1	21	3905	3925	UUUUUGGUUUUUGCUGUUGUU	AUCAAUAUUAAAAAUUAAAAA	Cleavage	A06 58626903-58633591
miRn84	TCONS_00099468	3	1	21	4133	4153	UUUUUGGUUUUUGCUGUUGUU	UUCACCAAUAAAAACCAGAAA	Cleavage	A06 58626903-58633591
miRn84	TCONS_00320011	3	1	21	1698	1718	UUUUUGGUUUUUGCUGUUGUU	UCCAAUAUCAAGAGCUAAAAA	Cleavage	D04 43148935-43151246
miRn84	TCONS_00532085	3	1	21	4976	4996	UUUUUGGUUUUUGCUGUUGUU	UCCAAAAGCAGAAAUUAGAAA	Cleavage	scaffold1655_A07 9981-24044
miRn84	TCONS_00532100	3	1	21	2926	2946	UUUUUGGUUUUUGCUGUUGUU	UCCAAAAGCAGAAAUUAGAAA	Cleavage	scaffold1655_A07 11302-23628
miRn85	TCONS_00544292	3	1	21	851	871	UUUUUGGUUUUUGCUGUUGUU	AACAAUAGCAAAAGGCAAAGA	Cleavage	scaffold2739_A11 13834-15601
miRn85	TCONS_00338249	3	1	21	266	286	UUUUUGGUUUUUGCUGUUGUU	AAUAAAAGCAAAAAUCAAGAG	Cleavage	D05 43090384-43092886
miRn85	TCONS_00359012	3	1	21	747	767	UUUUUGGUUUUUGCUGUUGUU	AACAAAAGCAAAAAACAAGAA	Cleavage	D06 10780360-10783844
miRn85	TCONS_00365365	3	1	21	794	814	UUUUUGGUUUUUGCUGUUGUU	AACAAAAGCAAAAAACAAGAA	Cleavage	D06 10780380-10783935
miRn85	TCONS_00360551	3	1	21	853	873	UUUUUGGUUUUUGCUGUUGUU	AACAAAAGCAAAAAACAAGAA	Cleavage	D06 10780393-10783906
miRn85	TCONS_00498559	3	1	21	403	423	UUUUUGGUUUUUGCUGUUGUU	AAUAAAAGCAAAAAUCAAGAG	Cleavage	D12 39209988-39211677
miRn85	TCONS_00345563	3	1	21	266	286	UUUUUGGUUUUUGCUGUUGUU	AAUAAAAGCAAAAAUCAAGAG	Cleavage	D05 43090384-43092938
miRn85	TCONS_00498558	3	1	21	461	481	UUUUUGGUUUUUGCUGUUGUU	AAUAAAAGCAAAAAUCAAGAG	Cleavage	D12 39208846-39212641
miRn85	TCONS_00482611	3	1	21	464	484	UUUUUGGUUUUUGCUGUUGUU	AAUAAAAGCAAAAAUCAAGAG	Cleavage	D12 39208589-39212615
miRn85	TCONS_00500746	3	1	21	8	28	UUUUUGGUUUUUGCUGUUGUU	AAUAAAAGCAAAAAUCAAGAG	Cleavage	D12 39210383-39212665
miRn85	TCONS_00497346	3	1	21	312	332	UUUUUGGUUUUUGCUGUUGUU	AAUAAAAGCAAAAAUCAAGAG	Cleavage	D12 39208741-39212607
miRn85	TCONS_00500745	3	1	21	364	384	UUUUUGGUUUUUGCUGUUGUU	AAUAAAAGCAAAAAUCAAGAG	Cleavage	D12 39208610-39211960
miRn85	TCONS_00343853	3	1	21	480	500	UUUUUGGUUUUUGCUGUUGUU	AAUAAAAGCAAAAAUCAAGAG	Cleavage	D05 43090170-43092843
miRn85	TCONS_00493091	3	1	21	472	492	UUUUUGGUUUUUGCUGUUGUU	AAUAAAAGCAAAAAUCAAGAG	Cleavage	D12 39208835-39211807
miRn85	TCONS_00498560	3	1	21	403	423	UUUUUGGUUUUUGCUGUUGUU	AAUAAAAGCAAAAAUCAAGAG	Cleavage	D12 39209988-39212641
miRn85	TCONS_00497347	3	1	21	658	678	UUUUUGGUUUUUGCUGUUGUU	AAUAAAAGCAAAAAUCAAGAG	Cleavage	D12 39209733-39212604
miRn85	TCONS_00489928	3	1	21	715	735	UUUUUGGUUUUUGCUGUUGUU	AAUAAAAGCAAAAAUCAAGAG	Cleavage	D12 39209676-39212658
miRn85	TCONS_00494598	3	1	21	461	481	UUUUUGGUUUUUGCUGUUGUU	AAUAAAAGCAAAAAUCAAGAG	Cleavage	D12 39208846-39212641
miRn85	TCONS_00489927	3	1	21	715	735	UUUUUGGUUUUUGCUGUUGUU	AAUAAAAGCAAAAAUCAAGAG	Cleavage	D12 39209676-39212658
miRn85	TCONS_00494597	3	1	21	420	440	UUUUUGGUUUUUGCUGUUGUU	AAUAAAAGCAAAAAUCAAGAG	Cleavage	D12 39208887-39212644
miRn85	TCONS_00233076	3	1	21	1239	1259	UUUUUGGUUUUUGCUGUUGUU	CACAACAGUGAAGAACAAAAA	Cleavage	A12 77558074-77560358
miRn85	TCONS_00448600	3	1	21	104	124	UUUUUGGUUUUUGCUGUUGUU	GACAACAUUGAAAGCCAAAAG	Cleavage	D10 13380592-13381519
miRn85	TCONS_00446205	3	1	21	219	239	UUUUUGGUUUUUGCUGUUGUU	GACAACAUUGAAAGCCAAAAG	Cleavage	D10 13380477-13382081
miRn85	TCONS_00067374	3	1	21	1346	1366	UUUUUGGUUUUUGCUGUUGUU	GGCGGCAGCAGAAACAAAAAA	Cleavage	A05 72169270-72170785
miRn85	TCONS_00038134	3	1	21	1053	1073	UUUUUGGUUUUUGCUGUUGUU	AACAAAAUCAAAAACCGAAGA	Cleavage	A03 74733927-74736317
miRn85	TCONS_00088792	3	1	21	1566	1586	UUUUUGGUUUUUGCUGUUGUU	GGCGGCAGCAGAAACAAAAAA	Cleavage	A05 72169024-72170841
miRn85	TCONS_00315534	3	1	21	1244	1264	UUUUUGGUUUUUGCUGUUGUU	AGCAACACUAAAAACCAACAA	Cleavage	D04 5133940-5137238
miRn85	TCONS_00212052	3	1	21	1326	1346	UUUUUGGUUUUUGCUGUUGUU	UAUAUCGGCAAAAGCCGAAAA	Cleavage	A11 14794379-14800955
miRn85	TCONS_00226622	3	1	21	604	624	UUUUUGGUUUUUGCUGUUGUU	GUUAAUAGCAGAAACAAAAAA	Cleavage	A12 10580235-10582100
miRn85	TCONS_00229555	3	1	21	607	627	UUUUUGGUUUUUGCUGUUGUU	GUUAAUAGCAGAAACAAAAAA	Cleavage	A12 10580235-10582120
miRn85	TCONS_00533480	3	1	21	1438	1457	UUUUUGGUUUUUGCUGUUGUU	AACAAAA-CAAAAACCAAAAA	Cleavage	scaffold18517 2-1815
miRn85	TCONS_00221291	3	1	21	1756	1776	UUUUUGGUUUUUGCUGUUGUU	GUUAAUAGCAGAAACAAAAAA	Cleavage	A12 10580235-10582120
miRn85	TCONS_00053706	3	1	21	1181	1201	UUUUUGGUUUUUGCUGUUGUU	AUCAAUAUCAAGAGCUAAAAA	Cleavage	A04 54352269-54353607
miRn85	TCONS_00341914	3	1	21	1206	1226	UUUUUGGUUUUUGCUGUUGUU	UCCAAUAUCAAGAGCUAAAAA	Cleavage	D05 29694794-29696290
miRn85	TCONS_00333480	3	1	21	1400	1420	UUUUUGGUUUUUGCUGUUGUU	UCCAAUAUCAAGAGCUAAAAA	Cleavage	D05 29694422-29696370
miRn85	TCONS_00100846	3	1	21	1209	1229	UUUUUGGUUUUUGCUGUUGUU	AUCAAUAUUAAAAAUUAAAAA	Cleavage	A06 58631716-58633563
miRn85	TCONS_00100846	3	1	21	1437	1457	UUUUUGGUUUUUGCUGUUGUU	UUCACCAAUAAAAACCAGAAA	Cleavage	A06 58631716-58633563
miRn85	TCONS_00529688	3	1	21	1613	1633	UUUUUGGUUUUUGCUGUUGUU	AUCAACAACAAUAACCAGAAA	Translation	scaffold1342_A06 112072-114657
miRn85	TCONS_00099469	3	1	21	1938	1958	UUUUUGGUUUUUGCUGUUGUU	AUCAAUAUUAAAAAUUAAAAA	Cleavage	A06 58628567-58633591
miRn85	TCONS_00099469	3	1	21	2166	2186	UUUUUGGUUUUUGCUGUUGUU	UUCACCAAUAAAAACCAGAAA	Cleavage	A06 58628567-58633591
miRn85	TCONS_00097877	3	1	21	2333	2353	UUUUUGGUUUUUGCUGUUGUU	AUCAAUAUUAAAAAUUAAAAA	Cleavage	A06 58630493-58633589
miRn85	TCONS_00097877	3	1	21	2561	2581	UUUUUGGUUUUUGCUGUUGUU	UUCACCAAUAAAAACCAGAAA	Cleavage	A06 58630493-58633589
miRn85	TCONS_00095382	3	1	21	2821	2841	UUUUUGGUUUUUGCUGUUGUU	AUCAAUAUUAAAAAUUAAAAA	Cleavage	A06 58627223-58633504
miRn85	TCONS_00095382	3	1	21	3049	3069	UUUUUGGUUUUUGCUGUUGUU	UUCACCAAUAAAAACCAGAAA	Cleavage	A06 58627223-58633504
miRn85	TCONS_00106284	3	1	21	3350	3370	UUUUUGGUUUUUGCUGUUGUU	AUCAAUAUUAAAAAUUAAAAA	Cleavage	A06 58627151-58633482
miRn85	TCONS_00106284	3	1	21	3578	3598	UUUUUGGUUUUUGCUGUUGUU	UUCACCAAUAAAAACCAGAAA	Cleavage	A06 58627151-58633482
miRn85	TCONS_00099468	3	1	21	3905	3925	UUUUUGGUUUUUGCUGUUGUU	AUCAAUAUUAAAAAUUAAAAA	Cleavage	A06 58626903-58633591
miRn85	TCONS_00099468	3	1	21	4133	4153	UUUUUGGUUUUUGCUGUUGUU	UUCACCAAUAAAAACCAGAAA	Cleavage	A06 58626903-58633591
miRn85	TCONS_00320011	3	1	21	1698	1718	UUUUUGGUUUUUGCUGUUGUU	UCCAAUAUCAAGAGCUAAAAA	Cleavage	D04 43148935-43151246
miRn85	TCONS_00532085	3	1	21	4976	4996	UUUUUGGUUUUUGCUGUUGUU	UCCAAAAGCAGAAAUUAGAAA	Cleavage	scaffold1655_A07 9981-24044
miRn85	TCONS_00532100	3	1	21	2926	2946	UUUUUGGUUUUUGCUGUUGUU	UCCAAAAGCAGAAAUUAGAAA	Cleavage	scaffold1655_A07 11302-23628
miRn89	TCONS_00073237	3	1	21	525	545	UGAUUGAGCCGUGCCAAUAUC	AUUAUUUGCAAGGCUCAAUUA	Translation	A05 239442-240820
miRn95	TCONS_00571131	3	1	21	16	36	UUAGAUUCACGCACAAACUCG	CAGGUUUGUGUAUGAAUCUGA	Translation	scaffold4934 31800-33537

## Sheet: Table S7
Table S7 LncRNAs act as eTMs of miRNAs
MicroRNA	MicroRNA sequence	Alignment	Position of the mimic site on the transcript
miRn70	TGTTGGATATATGTATTT（18nt）
	QUERY	UUUAUGUA---UAUAGGUUGU	（18-1）
	MATCH	.|0|0|||...||||0|||||
	DECOY	UAGUGCAUGAAAUAUUCAACA	TCONS_00298892（7-27 of 777nt）
miRn70	TGTTGGATATATGTATTT（18nt）
	QUERY	UUUAUGUA---UAUAGGUUGU	（18-1）
	MATCH	.|0|0|||...||||0|||||
	DECOY	UAGUGCAUGAAAUAUUCAACA	TCONS_00301518（65-85 of 1747nt）
miR7505	TTCAGAAACCATCCCTTCCTT（21nt）
	QUERY	UUCCUUCCCUA---CCAAAGACUU	（21-1）
	MATCH	|0|||||||0|...||:|||||||
	DECOY	AGGGAAGGGGUUAGGGAUUCUGAA	TCONS_00463348（446-469 of 486nt）
miRn70	TGTTGGATATATGTATTT（18nt）
	QUERY	UUUAUGUA---UAUAGGUUGU	（18-1）
	MATCH	||||0|||...|||.||||||
	DECOY	AAAUGCAUUCAAUAACCAACA	TCONS_00012730（1172-1202 of 1846nt）
miRn84	TTTTTGGTTTTTGCTGTTGTT（21nt）
	QUERY	UUGUUGUCGUU---UUUGGUUUUU	（21-1）
	MATCH	|||||||||0|...0||.||||0|
	DECOY	AACAACAGCGAAUAGAAACAAAGA	TCONS_00083191（616-639 of 938nt）
miRn85	TTTTTGGTTTTTGCTGTTGTT（21nt）
	QUERY	UUGUUGUCGUU---UUUGGUUUUU	（21-1）
	MATCH	|||||||||0|...0||.||||0|
	DECOY	AACAACAGCGAAUAGAAACAAAGA	TCONS_00083191（616-639 of 938nt）
miRn85_2	TTTTTGGTTTTTGCTGTTGTT（21nt）
	QUERY	UUGUUGUCGUU---UUUGGUUUUU	（21-1）
	MATCH	|||||||||0|...0||.||||0|
	DECOY	AACAACAGCGAAUAGAAACAAAGA	TCONS_00083191（616-639 of 938nt）
miRn84_2	TTTTTGGTTTTTGCTGTTGTT（21nt）
	QUERY	UUGUUGUCGUU---UUUGGUUUUU	（21-1）
	MATCH	|||||||||0|...0||.||||0|
	DECOY	AACAACAGCGAAUAGAAACAAAGA	TCONS_00083191（616-639 of 938nt）
miRn83_2	TTTTTGGTTTTTGCTGTTGTT（21nt）
	QUERY	UUGUUGUCGUU---UUUGGUUUUU	（21-1）
	MATCH	|||||||||0|...0||.||||0|
	DECOY	AACAACAGCGAAUAGAAACAAAGA	TCONS_00083191（616-639 of 938nt）
miRn202	TTCCCGGCTTCTTTTCTTGCT（21nt）
	QUERY	UCGUUCUUUUC---UUCGGCCCUU	（21-1）
	MATCH	.||||||||.|...0|||0|||||
	DECOY	UGCAAGAAAUGCAAGAGCUGGGAA	TCONS_00365013（1227-1250 of 1293nt）
miRn202	TTCCCGGCTTCTTTTCTTGCT（21nt）
	QUERY	UCGUUCUUUUC---UUCGGCCCUU	（21-1）
	MATCH	.||||||||.|...0|||0|||||
	DECOY	UGCAAGAAAUGCAAGAGCUGGGAA	TCONS_00365013（1191-1214 of 1293nt）
miRn233	TTTTTGGTTTTTGCTGTTGTT（21nt）
	QUERY	UUGUUGUCGUU---UUUGGUUUUU	（21-1）
	MATCH	|||||||||0|...0||.||||0|
	DECOY	AACAACAGCGAAUAGAAACAAAGA	TCONS_00083191（616-639 of 938nt）
miR482a	TCTTTCCTACTCCTCCCATACC（22nt）
	QUERY	CCAUACCCUCCU---CAUCCUUUCU	（22-1）
	MATCH	:|||:|||||||...||0||0||||
	DECOY	AGUAGGGGAGGAAUGGUGGGGAAGA	TCONS_00210980（433-457 of 2282nt）
miRn70	TGTTGGATATATGTATTT（18nt）
	QUERY	UUUAUGUA---UAUAGGUUGU	（18-1）
	MATCH	||||0|||...|||.||||||
	DECOY	AAAUGCAUUCAAUAACCAACA	TCONS_00013794（2378-2398 of 2941nt）
miR482a	TCTTTCCTACTCCTCCCATACC（22nt）
	QUERY	CCAUACCCUCCU---CAUCCUUUCU	（22-1）
	MATCH	:|||:|||||||...||0||0||||
	DECOY	AGUAGGGGAGGAAUGGUGGGGAAGA	TCONS_00210979（395-419 of 2244nt）
miRn84	TTTTTGGTTTTTGCTGTTGTT（21nt）
	QUERY	UUGUUGUCGUU---UUUGGUUUUU	（21-1）
	MATCH	|||||||||||...0||.||||||
	DECOY	AACAACAGCAAAUAGAAACAAAAA	TCONS_00104293（602-625 of 1166nt）
miRn85	TTTTTGGTTTTTGCTGTTGTT（21nt）
	QUERY	UUGUUGUCGUU---UUUGGUUUUU	（21-1）
	MATCH	|||||||||||...0||.||||||
	DECOY	AACAACAGCAAAUAGAAACAAAAA	TCONS_00104293（602-625 of 1166nt）
miRn85_2	TTTTTGGTTTTTGCTGTTGTT（21nt）
	QUERY	UUGUUGUCGUU---UUUGGUUUUU	（21-1）
	MATCH	|||||||||||...0||.||||||
	DECOY	AACAACAGCAAAUAGAAACAAAAA	TCONS_00104293（602-625 of 1166nt）
miRn84_2	TTTTTGGTTTTTGCTGTTGTT（21nt）
	QUERY	UUGUUGUCGUU---UUUGGUUUUU	（21-1）
	MATCH	|||||||||||...0||.||||||
	DECOY	AACAACAGCAAAUAGAAACAAAAA	TCONS_00104293（602-625 of 1166nt）
miRn83_2	TTTTTGGTTTTTGCTGTTGTT（21nt）
	QUERY	UUGUUGUCGUU---UUUGGUUUUU	（21-1）
	MATCH	|||||||||||...0||.||||||
	DECOY	AACAACAGCAAAUAGAAACAAAAA	TCONS_00104293（602-625 of 1166nt）
miRn233	TTTTTGGTTTTTGCTGTTGTT（21nt）
	QUERY	UUGUUGUCGUU---UUUGGUUUUU	（21-1）
	MATCH	|||||||||||...0||.||||||
	DECOY	AACAACAGCAAAUAGAAACAAAAA	TCONS_00104293（602-625 of 1166nt）
miR172	AGAATCCTGATGATGCTGCAG（21nt）
	QUERY	ACGUCGUAGU---AGUCCUAAGA	（21-1）
	MATCH	||0||0|.||...||||||||||
	DECOY	UGUAGUA-CAUACUCAGGAUUCU	TCONS_00264875（3269-3293 of 4003nt）
miR172	AGAATCCTGATGATGCTGCAG（21nt）
	QUERY	ACGUCGUAGU---AGUCCUAAGA	（21-1）
	MATCH	||:||:||||...||:||||||:
	DECOY	UGGAGAAUCAGACUCUGGAUUCA	TCONS_00383456（1097-1120 of 1260nt）
miR172	AGAATCTTGATGATGCTGCAG（21nt）
	QUERY	ACGU--C-GUAGU---AGUCCUAAGA	（21-1）
	MATCH	||||..|.|||||...|||:||||||
	DECOY	UGCAUUGUCAUCAGUUUCAAGAUUCU	TCONS_00517240(333-356 of 706nt)
miRn256	TGAAGCTGCCAGCATGATCTC（21nt）
	QUERY	TGAAGCTGCC--A-GCATGATCTC	（1-21）
	MATCH	|||||||0|| | |||:||0|||
	DECOY	ACTTCGATGGACTGCGTTCTGGAG	TCONS_00200048（1028-1005 of 1031nt）
miRn241	TCGGACCAGGCTTCATTCCCA（21nt）
	QUERY	TCGGACCAG---GCTT-CATTCCCA	（1-21）
	MATCH	:|||||||0 ||||:||||||||
	DECOY	TGCCTGGTTTGTCGAATGTAAGGGT	TCONS_00235054（1075-1051 of 1178nt）
miRn241	TCGGACCAGGCTTCATTCCCA（21nt）
	QUERY	TCGGACCAG---GCTT-CATTCCCA	（1-21）
	MATCH	:|||||||0 ||||:||||||||
	DECOY	TGCCTGGTTTGTCGAATGTAAGGGT	TCONS_00231717（1646-1622 of 1754nt）
miRn222	TCGGACCAGGCTTCATTCCCA（21nt）
	QUERY	TCGGACCAG---GCTT-CATTCCCA	（1-21）
	MATCH	:|||||||0 ||||:||||||||
	DECOY	TGCCTGGTTTGTCGAATGTAAGGGT	TCONS_00235054（1075-1051 of 1178nt）
miRn222	TCGGACCAGGCTTCATTCCCA（21nt）
	QUERY	TCGGACCAG---GCTT-CATTCCCA	（1-21）
	MATCH	:|||||||0 ||||:||||||||
	DECOY	TGCCTGGTTTGTCGAATGTAAGGGT	TCONS_00231717（1646-1622 of 1754nt）
miR7495a	TTACTTTAGATGTCTCCTTCA（21nt）
	QUERY	TTACTTTAGA-T-G-TCTCCTTCA	（1-21）
	MATCH	:|||||0||| | 0 |||||||||
	DECOY	TATGAAGTCTAAGTAAGAGGAAGT	TCONS_00440875（299-276 of 776nt）
miRn256	TGAAGCTGCCAGCATGATCTC（21nt）
	QUERY	TGAAGCTGCC--A-GCATGATCTC	（1-21）
	MATCH	|||||||0|| |||:||0|||
	DECOY	ACTTCGATGGACTGCGTTCTGGAG	TCONS_00131383（1028-1005 of 1092nt）
miR827a	TTAGATGACCATCAACAAACA（21nt）
	QUERY	CAAACAACUA---CCAGUAGAUU	（21-1）
	MATCH	.||||.||||...|||0|.|||0
	DECOY	AUUUGCUGAUUGGGGUUA-CUAG	TCONS_00076809（2324-2347 of 3606nt）
miR827a	TTAGATGACCATCAACAAACA（21nt）
	QUERY	CAAACAACUA---CCAGUAGAUU	（21-1）
	MATCH	.||||.||||...|||0|.|||0
	DECOY	AUUUGCUGAUUGGGGUUA-CUAG	TCONS_00091798（2427-2450 of 3714nt）
miR827a	TTAGATGACCATCAACAAACA（21nt）
	QUERY	CAAACAACUA---CCAGUAGAUU	（21-1）
	MATCH	.||||.||||...|||0|.|||0
	DECOY	AUUUGCUGAUUGGGGUUA-CUAG	TCONS_00088699（2346-2369 of 3647nt）
miR393	TCCAAAGGGATCGCATTGATCT（22nt）
	QUERY	CUAGUUACGCU---AGGGAAACCU	（22-1)
	MATCH	..|||||.0||...|0.||||||.
	DECOY	NCUCAAUUUGACCUUUGCUUUGGU	TCONS_00311291(273-297 of 470nt）
miR393	TCCAAAGGGATCGCATTGATCT（22nt）
	QUERY	CUA-GUUACGCU---AGGGAAACCU	（22-1)
	MATCH	|||.||0||.||...||0|||.|||
	DECOY	GAUGCAGUG-GAAUUUCUCUUCGGA	TCONS_00395136(728-751 of 1832nt）
miRn75	AGAATCTTGATGATGCTGCAG（21nt）
	QUERY	ACGUCGUAGU---AGUUCUAAGA	（21-1）
	MATCH	||0||0|.||...|||0||||||
	DECOY	UGUAGUA-CAUACUCAGGAUUCU	TCONS_00264875(3269-3293 of 4003nt）
miRn75	AGAATCTTGATGATGCTGCAG（21nt）
	QUERY	ACGU--C-GUAGU---AGUUCUAAGA	（21-1）
	MATCH	||||..|.|||||...||||||||||
	DECOY	UGCAUUGUCAUCAGUUUCAAGAUUCU	TCONS_00517240 (333-359 of 706nt)
miRn75	AGAATCCTGATGATGCTGCAG（21nt）
	QUERY	ACGUCGUAGU---AGUUCUAAGA	（21-1）
	MATCH	||:||:||||...||:0|||||:
	DECOY	UGGAGAAUCAGACUCUGGAUUCA	TCONS_00383456（1097-1120 of 1260nt）

## Sheet: Table S8
Table S8 BRs metabolite contents in GhCYP724B mutants and lncR67 mutants of upland cotton
Index	Compounds	Contents (ng/g)
		WT	GM07	GM18	LM04
6-deoxo-24-epiCS	6-deoxo-24-epicastasterone	0.10431	0.06852	0.04087	0.07761
6-deoxoCS	6-deoxocastasterone	16.1161	18.4115	8.02472	12.695
28-homoCS	28-homocastasterone	0.05779	0.03962	0.03374	0.05697
28-norCS	28-norcastasterone	0.12412	0.08416	0.08093	0.09043
TY	Typhasterol	1.09474	0.94868	0.86752	0.82917
CS	Castasterone	1.8762	1.79058	1.63976	1.90983
BL	Brassinolide	-	-	-	-

## Sheet: Table S9
Table S9 848 co-existed DEgenes in GM07vsWT, GM19vsWT, and LM04vsWT comparative compositions in cotton flower bud
Gene ID	Description
GH_A01G0049	gnl|BL_ORD_ID|338244 sp|Q58FS3|RAD_ANTMA Transcription factor RADIALIS OS=Antirrhinum majus OX=4151 GN=RAD PE=1 SV=1//3.92233e-31
GH_A01G0121	gnl|BL_ORD_ID|145220 sp|Q0WQD2|GAUT3_ARATH Probable galacturonosyltransferase 3 OS=Arabidopsis thaliana OX=3702 GN=GAUT3 PE=2 SV=2//0
GH_A01G0646	-//-
GH_A01G0865	gnl|BL_ORD_ID|441872 sp|Q9M4A2|SPO11_ARATH Meiotic recombination protein SPO11-1 OS=Arabidopsis thaliana OX=3702 GN=SPO11-1 PE=1 SV=1//2.16315e-140
GH_A01G0880	gnl|BL_ORD_ID|418667 sp|P94464|RSMB_BACSU Probable ribosomal RNA small subunit methyltransferase B OS=Bacillus subtilis (strain 168) OX=224308 GN=rsmB PE=3 SV=2//3.91745e-51
GH_A01G0889	gnl|BL_ORD_ID|433615 sp|F4JLE5|SFH1_ARATH Phosphatidylinositol/phosphatidylcholine transfer protein SFH1 OS=Arabidopsis thaliana OX=3702 GN=SFH1 PE=2 SV=1//7.97799e-23
GH_A01G1180	gnl|BL_ORD_ID|270825 sp|Q23655|NLTP1_CAEEL Non-specific lipid-transfer protein-like 1 OS=Caenorhabditis elegans OX=6239 GN=nlt-1 PE=4 SV=1//3.58764e-10
GH_A01G1333	gnl|BL_ORD_ID|556956 sp|Q9SVY1|ZWIP2_ARATH Zinc finger protein WIP2 OS=Arabidopsis thaliana OX=3702 GN=WIP2 PE=1 SV=1//1.15142e-116
GH_A01G1744	gnl|BL_ORD_ID|520503 sp|Q9FYF7|Y1736_ARATH REF/SRPP-like protein At1g67360 OS=Arabidopsis thaliana OX=3702 GN=At1g67360 PE=2 SV=1//7.5063e-71
GH_A01G1873	gnl|BL_ORD_ID|285316 sp|F4HSU3|OFUT6_ARATH O-fucosyltransferase 6 OS=Arabidopsis thaliana OX=3702 GN=OFUT6 PE=2 SV=1//0
GH_A01G1937	-//-
GH_A02G0096	gnl|BL_ORD_ID|263855 sp|Q66S13|NATT4_THANI Natterin-4 OS=Thalassophryne nattereri OX=289382 PE=2 SV=1//4.6009e-06
GH_A02G0179	gnl|BL_ORD_ID|132913 sp|Q9FJL3|FKB65_ARATH Peptidyl-prolyl cis-trans isomerase FKBP65 OS=Arabidopsis thaliana OX=3702 GN=FKBP65 PE=1 SV=1//0
GH_A02G0349	gnl|BL_ORD_ID|270816 sp|Q9ZQI8|NLTL2_ARATH Non-specific lipid-transfer protein-like protein At2g13820 OS=Arabidopsis thaliana OX=3702 GN=At2g13820 PE=1 SV=1//8.32648e-14
GH_A02G0791	gnl|BL_ORD_ID|50600 sp|Q9MBA1|CAO_ARATH Chlorophyllide a oxygenase, chloroplastic OS=Arabidopsis thaliana OX=3702 GN=CAO PE=1 SV=1//0
GH_A02G0796	gnl|BL_ORD_ID|494289 sp|Q9C521|UGAL1_ARATH UDP-galactose transporter 1 OS=Arabidopsis thaliana OX=3702 GN=UDP-GALT1 PE=2 SV=1//0
GH_A02G1057	gnl|BL_ORD_ID|427439 sp|Q8L7I2|SBT36_ARATH Subtilisin-like protease SBT3.6 OS=Arabidopsis thaliana OX=3702 GN=SBT3.6 PE=2 SV=1//0
GH_A02G1645	-//-
GH_A02G1672	gnl|BL_ORD_ID|166415 sp|P62786|H42_WHEAT Histone H4 variant TH091 OS=Triticum aestivum OX=4565 PE=3 SV=2//2.08062e-50
GH_A03G0210	gnl|BL_ORD_ID|168600 sp|P46606|HD1_BRANA Homeobox protein HD1 OS=Brassica napus OX=3708 GN=HD1 PE=2 SV=1//7.02883e-165
GH_A03G0302	gnl|BL_ORD_ID|180529 sp|P27323|HS901_ARATH Heat shock protein 90-1 OS=Arabidopsis thaliana OX=3702 GN=HSP90-1 PE=1 SV=3//0
GH_A03G1283	gnl|BL_ORD_ID|299356 sp|O23044|PER3_ARATH Peroxidase 3 OS=Arabidopsis thaliana OX=3702 GN=PER3 PE=2 SV=1//2.35674e-156
GH_A03G1308	gnl|BL_ORD_ID|326263 sp|Q5PNY6|PUB21_ARATH U-box domain-containing protein 21 OS=Arabidopsis thaliana OX=3702 GN=PUB21 PE=2 SV=1//1.2698e-112
GH_A03G1423	gnl|BL_ORD_ID|343690 sp|F4INA9|RECG_ARATH ATP-dependent DNA helicase homolog RECG, chloroplastic OS=Arabidopsis thaliana OX=3702 GN=RECG PE=3 SV=1//0
GH_A03G1433	gnl|BL_ORD_ID|103344 sp|Q9QYI7|DNJB8_MOUSE DnaJ homolog subfamily B member 8 OS=Mus musculus OX=10090 GN=Dnajb8 PE=2 SV=1//4.83231e-18
GH_A03G1469	gnl|BL_ORD_ID|30672 sp|F4HRV8|ASY1_ARATH Meiosis-specific protein ASY1 OS=Arabidopsis thaliana OX=3702 GN=ASY1 PE=1 SV=1//0
GH_A03G1702	-//-
GH_A03G1715	gnl|BL_ORD_ID|48238 sp|Q9C9F5|C3H15_ARATH Zinc finger CCCH domain-containing protein 15 OS=Arabidopsis thaliana OX=3702 GN=At1g68200 PE=2 SV=1//2.2259e-78
GH_A03G2449	-//-
GH_A03G2450	gnl|BL_ORD_ID|300413 sp|Q9FMA3|PEX5_ARATH Peroxisome biogenesis protein 5 OS=Arabidopsis thaliana OX=3702 GN=PEX5 PE=1 SV=1//2.5115e-28
GH_A04G0020	gnl|BL_ORD_ID|348056 sp|Q7XA40|RGA3_SOLBU Putative disease resistance protein RGA3 OS=Solanum bulbocastanum OX=147425 GN=RGA3 PE=2 SV=2//2.78398e-131
GH_A04G0558	gnl|BL_ORD_ID|29456 sp|Q3EBM5|ASPR1_ARATH Probable aspartic protease At2g35615 OS=Arabidopsis thaliana OX=3702 GN=At2g35615 PE=3 SV=1//5.32324e-94
GH_A04G1163	gnl|BL_ORD_ID|311780 sp|Q07098|PP2A2_ARATH Serine/threonine-protein phosphatase PP2A-2 catalytic subunit OS=Arabidopsis thaliana OX=3702 GN=PP2A2 PE=1 SV=1//0
GH_A04G1638	gnl|BL_ORD_ID|294291 sp|Q84M95|PBL28_ARATH Probable serine/threonine-protein kinase PBL28 OS=Arabidopsis thaliana OX=3702 GN=PBL28 PE=2 SV=1//0
GH_A05G0125	gnl|BL_ORD_ID|268231 sp|F4I9E1|NFD4_ARATH Protein NUCLEAR FUSION DEFECTIVE 4 OS=Arabidopsis thaliana OX=3702 GN=NFD4 PE=3 SV=1//2.10642e-40
GH_A05G0353	gnl|BL_ORD_ID|21098 sp|Q8RYC8|ARFS_ARATH Auxin response factor 19 OS=Arabidopsis thaliana OX=3702 GN=ARF19 PE=1 SV=2//7.38442e-116
GH_A05G0442	gnl|BL_ORD_ID|156361 sp|Q94JQ3|GLYP3_ARATH Serine hydroxymethyltransferase 3, chloroplastic OS=Arabidopsis thaliana OX=3702 GN=SHM3 PE=1 SV=2//0
GH_A05G0768	gnl|BL_ORD_ID|422228 sp|Q9LSS7|RUBP1_ARATH NEDD8-specific protease 1 OS=Arabidopsis thaliana OX=3702 GN=NEDP1 PE=2 SV=1//9.51982e-91
GH_A05G0871	gnl|BL_ORD_ID|166116 sp|O22582|H2B_GOSHI Histone H2B OS=Gossypium hirsutum OX=3635 GN=HIS2B PE=2 SV=3//3.15051e-66
GH_A05G0894	gnl|BL_ORD_ID|53212 sp|Q93Z81|CAX3_ARATH Vacuolar cation/proton exchanger 3 OS=Arabidopsis thaliana OX=3702 GN=CAX3 PE=1 SV=1//5.94162e-171
GH_A05G1256	gnl|BL_ORD_ID|28830 sp|Q9LYE3|ASI1_ARATH Protein ANTI-SILENCING 1 OS=Arabidopsis thaliana OX=3702 GN=ASI1 PE=4 SV=2//1.99582e-33
GH_A05G1903	gnl|BL_ORD_ID|299430 sp|Q96512|PER9_ARATH Peroxidase 9 OS=Arabidopsis thaliana OX=3702 GN=PER9 PE=1 SV=1//2.60411e-169
GH_A05G2029	gnl|BL_ORD_ID|16415 sp|P17859|AMYA_VIGMU Alpha-amylase OS=Vigna mungo OX=3915 GN=AMY1.1 PE=2 SV=1//0
GH_A05G2110	gnl|BL_ORD_ID|128916 sp|Q84WW1|FB140_ARATH F-box protein At3g12350 OS=Arabidopsis thaliana OX=3702 GN=At3g12350 PE=2 SV=1//1.34761e-120
GH_A05G2111	gnl|BL_ORD_ID|110576 sp|Q9LZD3|E70A1_ARATH Exocyst complex component EXO70A1 OS=Arabidopsis thaliana OX=3702 GN=EXO70A1 PE=1 SV=1//3.53681e-47
GH_A05G2268	gnl|BL_ORD_ID|450205 sp|Q9LME2|SYCP1_ARATH Synaptonemal complex protein 1 OS=Arabidopsis thaliana OX=3702 GN=ZYP1A PE=2 SV=1//0
GH_A05G2282	gnl|BL_ORD_ID|121458 sp|Q803I2|ERGI3_DANRE Endoplasmic reticulum-Golgi intermediate compartment protein 3 OS=Danio rerio OX=7955 GN=ergic3 PE=2 SV=1//8.66337e-132
GH_A05G2328	gnl|BL_ORD_ID|134794 sp|Q07512|FLS_PETHY Flavonol synthase/flavanone 3-hydroxylase OS=Petunia hybrida OX=4102 GN=FL PE=2 SV=1//2.68261e-178
GH_A05G2342	gnl|BL_ORD_ID|510646 sp|F4HZQ7|WTR5_ARATH WAT1-related protein At1g21890 OS=Arabidopsis thaliana OX=3702 GN=At1g21890 PE=2 SV=1//1.90576e-153
GH_A05G2401	-//-
GH_A05G2463	gnl|BL_ORD_ID|499126 sp|Q9SZ96|URGT5_ARATH UDP-rhamnose/UDP-galactose transporter 5 OS=Arabidopsis thaliana OX=3702 GN=URGT5 PE=1 SV=1//0
GH_A05G2515	gnl|BL_ORD_ID|447113 sp|Q39231|SUC2_ARATH Sucrose transport protein SUC2 OS=Arabidopsis thaliana OX=3702 GN=SUC2 PE=1 SV=2//0
GH_A05G2521	gnl|BL_ORD_ID|11815 sp|Q38836|AGL11_ARATH Agamous-like MADS-box protein AGL11 OS=Arabidopsis thaliana OX=3702 GN=AGL11 PE=1 SV=1//3.65567e-120
GH_A05G2522	gnl|BL_ORD_ID|42708 sp|Q9FFN4|BGAL6_ARATH Beta-galactosidase 6 OS=Arabidopsis thaliana OX=3702 GN=BGAL6 PE=2 SV=1//0
GH_A05G2523	gnl|BL_ORD_ID|59295 sp|Q9C7T7|CEPR2_ARATH Receptor protein-tyrosine kinase CEPR2 OS=Arabidopsis thaliana OX=3702 GN=CEPR2 PE=1 SV=1//0
GH_A05G2715	gnl|BL_ORD_ID|445798 sp|Q84VY3|STAD6_ARATH Stearoyl-[acyl-carrier-protein] 9-desaturase 6, chloroplastic OS=Arabidopsis thaliana OX=3702 GN=S-ACP-DES6 PE=2 SV=2//0
GH_A05G2716	gnl|BL_ORD_ID|164973 sp|Q8W4A7|GUX3_ARATH Putative UDP-glucuronate:xylan alpha-glucuronosyltransferase 3 OS=Arabidopsis thaliana OX=3702 GN=GUX3 PE=2 SV=1//0
GH_A05G2730	gnl|BL_ORD_ID|499126 sp|Q9SZ96|URGT5_ARATH UDP-rhamnose/UDP-galactose transporter 5 OS=Arabidopsis thaliana OX=3702 GN=URGT5 PE=1 SV=1//0
GH_A05G2953	gnl|BL_ORD_ID|436155 sp|Q9SU40|SKU5_ARATH Monocopper oxidase-like protein SKU5 OS=Arabidopsis thaliana OX=3702 GN=SKU5 PE=1 SV=1//3.17094e-153
GH_A05G3519	gnl|BL_ORD_ID|110577 sp|Q9FGH9|E70B1_ARATH Exocyst complex component EXO70B1 OS=Arabidopsis thaliana OX=3702 GN=EXO70B1 PE=1 SV=1//9.20557e-103
GH_A05G3915	gnl|BL_ORD_ID|41500 sp|Q9LLC1|BCCP2_ARATH Biotin carboxyl carrier protein of acetyl-CoA carboxylase 2, chloroplastic OS=Arabidopsis thaliana OX=3702 GN=BCCP2 PE=1 SV=1//3.54576e-52
GH_A06G0205	gnl|BL_ORD_ID|207603 sp|A0A068FIK2|KN4A_GOSHI Kinesin-like protein KIN-4A OS=Gossypium hirsutum OX=3635 GN=KIN4A PE=2 SV=1//0
GH_A06G0495	gnl|BL_ORD_ID|287658 sp|Q942A1|ORR4_ORYSJ Two-component response regulator ORR4 OS=Oryza sativa subsp. japonica OX=39947 GN=RR4 PE=2 SV=1//1.84373e-48
GH_A06G0554	gnl|BL_ORD_ID|443127 sp|Q39224|SRG1_ARATH Protein SRG1 OS=Arabidopsis thaliana OX=3702 GN=SRG1 PE=2 SV=1//1.7043e-147
GH_A06G0576	gnl|BL_ORD_ID|172453 sp|Q93ZH9|HHP1_ARATH Heptahelical transmembrane protein 1 OS=Arabidopsis thaliana OX=3702 GN=HHP1 PE=1 SV=1//5.68498e-105
GH_A06G0613	gnl|BL_ORD_ID|326035 sp|Q9SZY4|PTR27_ARATH Protein NRT1/ PTR FAMILY 6.2 OS=Arabidopsis thaliana OX=3702 GN=NPF6.2 PE=1 SV=1//0
GH_A06G0752	gnl|BL_ORD_ID|259123 sp|Q9FKL2|MYB36_ARATH Transcription factor MYB36 OS=Arabidopsis thaliana OX=3702 GN=MYB36 PE=1 SV=1//3.35853e-68
GH_A06G1295	gnl|BL_ORD_ID|147922 sp|Q84MC1|GCT22_ARATH Gamma-glutamylcyclotransferase 2-2 OS=Arabidopsis thaliana OX=3702 GN=GGCT2;2 PE=1 SV=1//4.89199e-114
GH_A06G1465	gnl|BL_ORD_ID|264905 sp|Q94BV7|NDB2_ARATH External alternative NAD(P)H-ubiquinone oxidoreductase B2, mitochondrial OS=Arabidopsis thaliana OX=3702 GN=NDB2 PE=1 SV=1//0
GH_A06G1791	gnl|BL_ORD_ID|467438 sp|Q8LG88|TDT_ARATH Tonoplast dicarboxylate transporter OS=Arabidopsis thaliana OX=3702 GN=TDT PE=2 SV=2//0
GH_A06G2098	gnl|BL_ORD_ID|14233 sp|Q9LTW0|ALIS1_ARATH ALA-interacting subunit 1 OS=Arabidopsis thaliana OX=3702 GN=ALIS1 PE=1 SV=1//1.35094e-160
GH_A06G2210	-//-
GH_A06G2304	gnl|BL_ORD_ID|382726 sp|Q9FZA0|RLF4_ARATH Protein RALF-like 4 OS=Arabidopsis thaliana OX=3702 GN=RALFL4 PE=3 SV=1//3.68941e-19
GH_A06G2364	gnl|BL_ORD_ID|40570 sp|Q9FGK4|B561J_ARATH Cytochrome b561 and DOMON domain-containing protein At5g47530 OS=Arabidopsis thaliana OX=3702 GN=At5g47530 PE=2 SV=1//8.81038e-172
GH_A07G0216	gnl|BL_ORD_ID|182511 sp|P05477|HSP21_SOYBN 17.9 kDa class II heat shock protein OS=Glycine max OX=3847 GN=HSP17.9-D PE=3 SV=1//3.63878e-60
GH_A07G0893	-//-
GH_A07G1603	gnl|BL_ORD_ID|554564 sp|Q9M202|ZAT9_ARATH Zinc finger protein ZAT9 OS=Arabidopsis thaliana OX=3702 GN=ZAT9 PE=2 SV=1//3.11856e-61
GH_A07G2245	gnl|BL_ORD_ID|43157 sp|Q9SRT2|BH062_ARATH Transcription factor bHLH62 OS=Arabidopsis thaliana OX=3702 GN=BHLH62 PE=2 SV=1//7.16502e-59
GH_A07G2314	-//-
GH_A07G2500	-//-
GH_A08G0020	gnl|BL_ORD_ID|427455 sp|Q9FGU3|SBT44_ARATH Subtilisin-like protease SBT4.4 OS=Arabidopsis thaliana OX=3702 GN=SBT4.4 PE=2 SV=1//6.97166e-65
GH_A08G0021	gnl|BL_ORD_ID|427454 sp|Q9FIF8|SBT43_ARATH Subtilisin-like protease SBT4.3 OS=Arabidopsis thaliana OX=3702 GN=SBT4.3 PE=3 SV=1//2.10486e-165
GH_A08G0153	gnl|BL_ORD_ID|548336 sp|O64864|YLS3_ARATH Protein YLS3 OS=Arabidopsis thaliana OX=3702 GN=YLS3 PE=2 SV=1//4.62984e-32
GH_A08G0662	-//-
GH_A08G0693	-//-
GH_A08G0865	gnl|BL_ORD_ID|11284 sp|Q84P17|AEE18_ARATH Probable acyl-activating enzyme 18, peroxisomal OS=Arabidopsis thaliana OX=3702 GN=AAE18 PE=2 SV=1//0
GH_A08G1171	gnl|BL_ORD_ID|104563 sp|Q8LAP8|DOF46_ARATH Dof zinc finger protein DOF4.6 OS=Arabidopsis thaliana OX=3702 GN=DOF4.6 PE=2 SV=2//2.0287e-42
GH_A08G1771	gnl|BL_ORD_ID|304989 sp|E6Y2X0|PILR2_LINUS Bifunctional pinoresinol-lariciresinol reductase 2 OS=Linum usitatissimum OX=4006 GN=PLR_Lu2 PE=1 SV=1//0
GH_A08G1797	gnl|BL_ORD_ID|199692 sp|Q336N8|JM706_ORYSJ Lysine-specific demethylase JMJ706 OS=Oryza sativa subsp. japonica OX=39947 GN=JMJ706 PE=2 SV=1//0
GH_A08G2039	gnl|BL_ORD_ID|177792 sp|P54873|HMCS_ARATH Hydroxymethylglutaryl-CoA synthase OS=Arabidopsis thaliana OX=3702 GN=HMGS PE=1 SV=2//0
GH_A08G2398	gnl|BL_ORD_ID|112256 sp|Q96G04|EF2KT_HUMAN Protein-lysine N-methyltransferase EEF2KMT OS=Homo sapiens OX=9606 GN=EEF2KMT PE=1 SV=2//5.65413e-19
GH_A08G2461	gnl|BL_ORD_ID|156381 sp|Q3E7Q9|GLYT6_ARATH Probable glycosyltransferase At5g25310 OS=Arabidopsis thaliana OX=3702 GN=At5g25310 PE=3 SV=2//9.7642e-67
GH_A08G2501	gnl|BL_ORD_ID|148257 sp|Q9FFC6|GDL78_ARATH GDSL esterase/lipase At5g22810 OS=Arabidopsis thaliana OX=3702 GN=At5g22810 PE=3 SV=3//3.41742e-158
GH_A08G2826	-//-
GH_A08G2840	gnl|BL_ORD_ID|195472 sp|Q9SXC4|IRX9H_ARATH Probable beta-1,4-xylosyltransferase IRX9H OS=Arabidopsis thaliana OX=3702 GN=IRX9H PE=2 SV=2//6.9405e-121
GH_A09G0250	gnl|BL_ORD_ID|503155 sp|P42055|VDAC1_SOLTU Mitochondrial outer membrane protein porin of 34 kDa OS=Solanum tuberosum OX=4113 PE=1 SV=2//4.59859e-170
GH_A09G0294	gnl|BL_ORD_ID|31974 sp|Q9FL07|ATL46_ARATH RING-H2 finger protein ATL46 OS=Arabidopsis thaliana OX=3702 GN=ATL46 PE=2 SV=1//6.20222e-123
GH_A09G0346	gnl|BL_ORD_ID|183008 sp|Q2MHE4|HT1_ARATH Serine/threonine-protein kinase HT1 OS=Arabidopsis thaliana OX=3702 GN=HT1 PE=1 SV=1//2.1865e-68
GH_A09G0514	gnl|BL_ORD_ID|391763 sp|Q2TBL4|RPC3_BOVIN DNA-directed RNA polymerase III subunit RPC3 OS=Bos taurus OX=9913 GN=POLR3C PE=2 SV=1//1.28331e-31
GH_A09G0562	gnl|BL_ORD_ID|554929 sp|Q0WQK2|ZDHC9_ARATH Probable protein S-acyltransferase 7 OS=Arabidopsis thaliana OX=3702 GN=PAT07 PE=1 SV=1//0
GH_A09G0568	gnl|BL_ORD_ID|396764 sp|Q9CSU0|RPR1B_MOUSE Regulation of nuclear pre-mRNA domain-containing protein 1B OS=Mus musculus OX=10090 GN=Rprd1b PE=1 SV=2//7.35257e-26
GH_A09G0572	-//-
GH_A09G0586	gnl|BL_ORD_ID|546848 sp|O31634|YJCL_BACSU Uncharacterized membrane protein YjcL OS=Bacillus subtilis (strain 168) OX=224308 GN=yjcL PE=4 SV=1//5.608e-26
GH_A09G0605	gnl|BL_ORD_ID|427420 sp|Q9FLI4|SBT13_ARATH Subtilisin-like protease SBT1.3 OS=Arabidopsis thaliana OX=3702 GN=SBT1.3 PE=2 SV=1//0
GH_A09G0609	gnl|BL_ORD_ID|76965 sp|Q9FGR0|CPSF1_ARATH Cleavage and polyadenylation specificity factor subunit 1 OS=Arabidopsis thaliana OX=3702 GN=CPSF160 PE=1 SV=2//0
GH_A09G0619	gnl|BL_ORD_ID|124197 sp|Q9FHM9|EXOL3_ARATH Protein EXORDIUM-like 3 OS=Arabidopsis thaliana OX=3702 GN=EXL3 PE=2 SV=1//0
GH_A09G0641	gnl|BL_ORD_ID|430272 sp|X5JA13|SECAA_ARATH Exocyst complex component SEC10a OS=Arabidopsis thaliana OX=3702 GN=SEC10a PE=1 SV=1//0
GH_A09G0651	gnl|BL_ORD_ID|29460 sp|O04057|ASPR_CUCPE Aspartic proteinase OS=Cucurbita pepo OX=3663 PE=2 SV=1//7.53711e-27
GH_A09G0659	-//-
GH_A09G0674	gnl|BL_ORD_ID|268675 sp|Q9SY59|NFXL1_ARATH NF-X1-type zinc finger protein NFXL1 OS=Arabidopsis thaliana OX=3702 GN=NFXL1 PE=1 SV=1//0
GH_A09G0687	gnl|BL_ORD_ID|173372 sp|O82768|HIS2_ARATH Histidine biosynthesis bifunctional protein hisIE, chloroplastic OS=Arabidopsis thaliana OX=3702 GN=HISN2 PE=1 SV=1//5.95472e-126
GH_A09G0690	gnl|BL_ORD_ID|42979 sp|Q9LV33|BGL44_ARATH Beta-glucosidase 44 OS=Arabidopsis thaliana OX=3702 GN=BGLU44 PE=2 SV=1//0
GH_A09G0707	gnl|BL_ORD_ID|202427 sp|O23016|KCAB_ARATH Probable voltage-gated potassium channel subunit beta OS=Arabidopsis thaliana OX=3702 GN=KAB1 PE=1 SV=1//0
GH_A09G0717	gnl|BL_ORD_ID|13542 sp|Q0WUC5|ALB33_ARATH ALBINO3-like protein 3, mitochondrial OS=Arabidopsis thaliana OX=3702 GN=ALB3L3 PE=1 SV=1//2.2422e-142
GH_A09G0725	gnl|BL_ORD_ID|224735 sp|Q8LA32|LUL4_ARATH Probable E3 ubiquitin-protein ligase LUL4 OS=Arabidopsis thaliana OX=3702 GN=LUL4 PE=2 SV=1//2.8015e-115
GH_A09G0732	gnl|BL_ORD_ID|289307 sp|P46014|P2C70_ARATH Protein phosphatase 2C 70 OS=Arabidopsis thaliana OX=3702 GN=KAPP PE=1 SV=2//0
GH_A09G0743	gnl|BL_ORD_ID|448481 sp|B8DN39|SURE_DESVM 5&apos;-nucleotidase SurE OS=Desulfovibrio vulgaris (strain Miyazaki F / DSM 19637) OX=883 GN=surE PE=3 SV=1//7.71057e-37
GH_A09G0746	gnl|BL_ORD_ID|434387 sp|Q2QWE9|SGS3_ORYSJ Protein SUPPRESSOR OF GENE SILENCING 3 homolog OS=Oryza sativa subsp. japonica OX=39947 GN=SGS3 PE=3 SV=1//1.62928e-10
GH_A09G0755	gnl|BL_ORD_ID|202942 sp|Q5XEP9|KCS2_ARATH 3-ketoacyl-CoA synthase 2 OS=Arabidopsis thaliana OX=3702 GN=KCS2 PE=2 SV=2//0
GH_A09G0756	gnl|BL_ORD_ID|310635 sp|Q940Y9|POLL2_ARATH Putative ion channel POLLUX-like 2 OS=Arabidopsis thaliana OX=3702 GN=At5g43745 PE=2 SV=1//0
GH_A09G0760	gnl|BL_ORD_ID|445861 sp|Q9NQZ5|STAR7_HUMAN StAR-related lipid transfer protein 7, mitochondrial OS=Homo sapiens OX=9606 GN=STARD7 PE=1 SV=2//3.88016e-12
GH_A09G0761	gnl|BL_ORD_ID|491482 sp|Q8VXY9|UAH_ARATH Ureidoglycolate hydrolase OS=Arabidopsis thaliana OX=3702 GN=UAH PE=1 SV=1//0
GH_A09G0780	gnl|BL_ORD_ID|330553 sp|O22788|PXG3_ARATH Probable peroxygenase 3 OS=Arabidopsis thaliana OX=3702 GN=PXG3 PE=1 SV=1//2.82611e-109
GH_A09G0794	gnl|BL_ORD_ID|128910 sp|Q9SFC7|FB135_ARATH F-box protein At3g07870 OS=Arabidopsis thaliana OX=3702 GN=At3g07870 PE=2 SV=1//1.53711e-32
GH_A09G0800	gnl|BL_ORD_ID|98996 sp|Q9SQT8|DHQSD_ARATH Bifunctional 3-dehydroquinate dehydratase/shikimate dehydrogenase, chloroplastic OS=Arabidopsis thaliana OX=3702 GN=EMB3004 PE=1 SV=1//0
GH_A09G0806	gnl|BL_ORD_ID|294290 sp|Q1PDV6|PBL27_ARATH Serine/threonine-protein kinase PBL27 OS=Arabidopsis thaliana OX=3702 GN=PBL27 PE=1 SV=1//0
GH_A09G0808	gnl|BL_ORD_ID|82033 sp|Q94AH6|CUL1_ARATH Cullin-1 OS=Arabidopsis thaliana OX=3702 GN=CUL1 PE=1 SV=1//0
GH_A09G0810	gnl|BL_ORD_ID|207555 sp|Q940B8|KN13A_ARATH Kinesin-like protein KIN-13A OS=Arabidopsis thaliana OX=3702 GN=KIN13A PE=1 SV=1//0
GH_A09G0813	gnl|BL_ORD_ID|236830 sp|Q9ZPI5|MFP2_ARATH Peroxisomal fatty acid beta-oxidation multifunctional protein MFP2 OS=Arabidopsis thaliana OX=3702 GN=MFP2 PE=1 SV=1//0
GH_A09G0818	gnl|BL_ORD_ID|326384 sp|Q9LRZ3|PUM24_ARATH Pumilio homolog 24 OS=Arabidopsis thaliana OX=3702 GN=APUM24 PE=1 SV=1//0
GH_A09G0819	gnl|BL_ORD_ID|478521 sp|Q9LRZ0|TPR2_ARATH Topless-related protein 2 OS=Arabidopsis thaliana OX=3702 GN=TPR2 PE=1 SV=2//0
GH_A09G0821	gnl|BL_ORD_ID|509271 sp|Q6ZQL4|WDR43_MOUSE WD repeat-containing protein 43 OS=Mus musculus OX=10090 GN=Wdr43 PE=2 SV=2//2.57634e-12
GH_A09G0834	gnl|BL_ORD_ID|69110 sp|O23463|CMTA5_ARATH Calmodulin-binding transcription activator 5 OS=Arabidopsis thaliana OX=3702 GN=CAMTA5 PE=2 SV=2//0
GH_A09G0835	gnl|BL_ORD_ID|306808 sp|A8MS68|PLPD1_ARATH Dihydrolipoyl dehydrogenase 1, chloroplastic OS=Arabidopsis thaliana OX=3702 GN=LPD1 PE=2 SV=1//0
GH_A09G0837	gnl|BL_ORD_ID|46782 sp|Q9NSI6|BRWD1_HUMAN Bromodomain and WD repeat-containing protein 1 OS=Homo sapiens OX=9606 GN=BRWD1 PE=1 SV=4//1.53965e-15
GH_A09G0841	gnl|BL_ORD_ID|303745 sp|Q8VYN9|PHO32_ARATH Universal stress protein PHOS32 OS=Arabidopsis thaliana OX=3702 GN=PHOS32 PE=1 SV=1//2.9525e-13
GH_A09G0842	gnl|BL_ORD_ID|303745 sp|Q8VYN9|PHO32_ARATH Universal stress protein PHOS32 OS=Arabidopsis thaliana OX=3702 GN=PHOS32 PE=1 SV=1//2.27766e-13
GH_A09G0853	gnl|BL_ORD_ID|148921 sp|F4JY12|GFS12_ARATH Protein GFS12 OS=Arabidopsis thaliana OX=3702 GN=GFS12 PE=1 SV=1//0
GH_A09G0856	gnl|BL_ORD_ID|503136 sp|Q9LTT8|VCS_ARATH Enhancer of mRNA-decapping protein 4 OS=Arabidopsis thaliana OX=3702 GN=VCS PE=1 SV=1//0
GH_A09G0861	gnl|BL_ORD_ID|463530 sp|Q9ATB4|TAD2B_ARATH Transcriptional adapter ADA2b OS=Arabidopsis thaliana OX=3702 GN=ADA2B PE=1 SV=1//0
GH_A09G0866	gnl|BL_ORD_ID|110952 sp|F4JL28|EBS_ARATH Chromatin remodeling protein EBS OS=Arabidopsis thaliana OX=3702 GN=EBS PE=1 SV=1//4.5107e-134
GH_A09G0887	-//-
GH_A09G0902	gnl|BL_ORD_ID|120406 sp|I6YGS0|EPHA_MYCTU Epoxide hydrolase A OS=Mycobacterium tuberculosis (strain ATCC 25618 / H37Rv) OX=83332 GN=ephA PE=1 SV=1//1.61555e-41
GH_A09G0922	gnl|BL_ORD_ID|478741 sp|P11869|TPT_SPIOL Triose phosphate/phosphate translocator, chloroplastic OS=Spinacia oleracea OX=3562 PE=1 SV=1//0
GH_A09G0926	gnl|BL_ORD_ID|63763 sp|Q9LI74|CHUP1_ARATH Protein CHUP1, chloroplastic OS=Arabidopsis thaliana OX=3702 GN=CHUP1 PE=1 SV=1//1.59482e-99
GH_A09G0934	gnl|BL_ORD_ID|208632 sp|Q39011|KSG7_ARATH Shaggy-related protein kinase eta OS=Arabidopsis thaliana OX=3702 GN=ASK7 PE=1 SV=2//0
GH_A09G0935	gnl|BL_ORD_ID|208632 sp|Q39011|KSG7_ARATH Shaggy-related protein kinase eta OS=Arabidopsis thaliana OX=3702 GN=ASK7 PE=1 SV=2//0
GH_A09G0936	gnl|BL_ORD_ID|355908 sp|P42795|RL111_ARATH 60S ribosomal protein L11-1 OS=Arabidopsis thaliana OX=3702 GN=RPL11A PE=2 SV=2//3.49347e-107
GH_A09G0937	gnl|BL_ORD_ID|446199 sp|F4JRP0|STIL3_ARATH Protein STICHEL-like 3 OS=Arabidopsis thaliana OX=3702 GN=At4g18820 PE=3 SV=1//0
GH_A09G0954	gnl|BL_ORD_ID|338292 sp|Q9SN68|RAF2B_ARATH Ras-related protein RABF2b OS=Arabidopsis thaliana OX=3702 GN=RABF2B PE=1 SV=1//3.30933e-114
GH_A09G0955	gnl|BL_ORD_ID|272988 sp|Q8L746|NPR3_ARATH Regulatory protein NPR3 OS=Arabidopsis thaliana OX=3702 GN=NPR3 PE=1 SV=1//0
GH_A09G0958	gnl|BL_ORD_ID|530934 sp|P58223|Y4837_ARATH KH domain-containing protein At4g18375 OS=Arabidopsis thaliana OX=3702 GN=At4g18375 PE=2 SV=1//0
GH_A09G0967	gnl|BL_ORD_ID|524370 sp|Q8H124|Y2446_ARATH Uncharacterized protein At2g34460, chloroplastic OS=Arabidopsis thaliana OX=3702 GN=At2g34460 PE=1 SV=1//1.12728e-135
GH_A09G0968	gnl|BL_ORD_ID|201670 sp|P52410|KASC1_ARATH 3-oxoacyl-[acyl-carrier-protein] synthase I, chloroplastic OS=Arabidopsis thaliana OX=3702 GN=KAS1 PE=1 SV=2//0
GH_A09G0980	gnl|BL_ORD_ID|276555 sp|Q8L748|NU107_ARATH Nuclear pore complex protein NUP107 OS=Arabidopsis thaliana OX=3702 GN=NUP107 PE=1 SV=1//0
GH_A09G0982	gnl|BL_ORD_ID|198807 sp|A6X935|ITIH4_MOUSE Inter alpha-trypsin inhibitor, heavy chain 4 OS=Mus musculus OX=10090 GN=Itih4 PE=1 SV=2//7.0054e-15
GH_A09G0987	gnl|BL_ORD_ID|295831 sp|Q9FNA9|PDAT1_ARATH Phospholipid:diacylglycerol acyltransferase 1 OS=Arabidopsis thaliana OX=3702 GN=PDAT1 PE=2 SV=1//0
GH_A09G0988	gnl|BL_ORD_ID|189358 sp|P41381|IF4A8_TOBAC Eukaryotic initiation factor 4A-8 OS=Nicotiana tabacum OX=4097 PE=2 SV=1//0
GH_A09G0991	gnl|BL_ORD_ID|777 sp|Q39247|2ABB_ARATH Serine/threonine protein phosphatase 2A 55 kDa regulatory subunit B beta isoform OS=Arabidopsis thaliana OX=3702 GN=PP2AB2 PE=1 SV=1//0
GH_A09G0992	gnl|BL_ORD_ID|493597 sp|Q949Y0|UBP6_ARATH Ubiquitin carboxyl-terminal hydrolase 6 OS=Arabidopsis thaliana OX=3702 GN=UBP6 PE=1 SV=1//0
GH_A09G0994	gnl|BL_ORD_ID|455327 sp|Q8RXK8|SYIM_ARATH Isoleucine--tRNA ligase, chloroplastic/mitochondrial OS=Arabidopsis thaliana OX=3702 GN=OVA2 PE=2 SV=1//0
GH_A09G0995	gnl|BL_ORD_ID|117192 sp|O82804|ELF3_ARATH Protein EARLY FLOWERING 3 OS=Arabidopsis thaliana OX=3702 GN=ELF3 PE=1 SV=1//3.41537e-64
GH_A09G0999	gnl|BL_ORD_ID|290769 sp|F4HQA1|PAF1_ARATH Protein PAF1 homolog OS=Arabidopsis thaliana OX=3702 GN=VIP2 PE=1 SV=1//0
GH_A09G1000	gnl|BL_ORD_ID|473933 sp|Q39127|TINY_ARATH Ethylene-responsive transcription factor TINY OS=Arabidopsis thaliana OX=3702 GN=TINY PE=2 SV=1//8.04093e-51
GH_A09G1019	gnl|BL_ORD_ID|228302 sp|Q8LGS1|MARD1_ARATH Protein MARD1 OS=Arabidopsis thaliana OX=3702 GN=MARD1 PE=2 SV=2//5.28882e-18
GH_A09G1021	gnl|BL_ORD_ID|71743 sp|Q9C827|COB22_ARATH Coatomer subunit beta&apos;-2 OS=Arabidopsis thaliana OX=3702 GN=At1g52360 PE=1 SV=1//0
GH_A09G1025	gnl|BL_ORD_ID|348521 sp|Q0JM17|RH56_ORYSJ DEAD-box ATP-dependent RNA helicase 56 OS=Oryza sativa subsp. japonica OX=39947 GN=AIP1 PE=1 SV=2//8.09099e-13
GH_A09G1026	gnl|BL_ORD_ID|240576 sp|Q93ZJ9|MLN51_ARATH Protein MLN51 homolog OS=Arabidopsis thaliana OX=3702 GN=MLN51 PE=1 SV=1//3.27064e-85
GH_A09G1034	gnl|BL_ORD_ID|330493 sp|Q8VYZ5|PWP2_ARATH Periodic tryptophan protein 2 OS=Arabidopsis thaliana OX=3702 GN=PWP2 PE=1 SV=1//0
GH_A09G1037	-//-
GH_A09G1051	gnl|BL_ORD_ID|107161 sp|P36616|DSK1_SCHPO Protein kinase dsk1 OS=Schizosaccharomyces pombe (strain 972 / ATCC 24843) OX=284812 GN=dsk1 PE=3 SV=2//1.33151e-129
GH_A09G1055	gnl|BL_ORD_ID|507930 sp|P93231|VPS41_SOLLC Vacuolar protein sorting-associated protein 41 homolog OS=Solanum lycopersicum OX=4081 GN=VPS41 PE=2 SV=1//0
GH_A09G1068	gnl|BL_ORD_ID|29185 sp|P49078|ASNS1_ARATH Asparagine synthetase [glutamine-hydrolyzing] 1 OS=Arabidopsis thaliana OX=3702 GN=ASN1 PE=2 SV=2//0
GH_A09G1072	gnl|BL_ORD_ID|303128 sp|Q0WMV8|PHF5B_ARATH PHD finger-like domain-containing protein 5B OS=Arabidopsis thaliana OX=3702 GN=At1g07170 PE=3 SV=1//1.69108e-74
GH_A09G1075	gnl|BL_ORD_ID|326290 sp|Q9LM76|PUB44_ARATH U-box domain-containing protein 44 OS=Arabidopsis thaliana OX=3702 GN=PUB44 PE=1 SV=1//1.88306e-90
GH_A09G1079	gnl|BL_ORD_ID|306396 sp|Q944C1|PLCD4_ARATH Phosphoinositide phospholipase C 4 OS=Arabidopsis thaliana OX=3702 GN=PLC4 PE=2 SV=2//0
GH_A09G1093	gnl|BL_ORD_ID|22199 sp|O04866|ARGD_ALNGL Acetylornithine aminotransferase, mitochondrial OS=Alnus glutinosa OX=3517 GN=AG118 PE=2 SV=1//0
GH_A09G1098	gnl|BL_ORD_ID|345868 sp|Q9FGP9|RER1_ARATH Protein RETICULATA-RELATED 1, chloroplastic OS=Arabidopsis thaliana OX=3702 GN=RER1 PE=1 SV=1//4.03655e-164
GH_A09G1100	-//-
GH_A09G1101	gnl|BL_ORD_ID|17849 sp|Q8LPL6|AP2A1_ARATH AP-2 complex subunit alpha-1 OS=Arabidopsis thaliana OX=3702 GN=ALPHA-ADR PE=1 SV=1//0
GH_A09G1102	gnl|BL_ORD_ID|325699 sp|F4JYC8|PTM_ARATH DDT domain-containing protein PTM OS=Arabidopsis thaliana OX=3702 GN=PTM PE=1 SV=1//5.96976e-158
GH_A09G1105	gnl|BL_ORD_ID|79550 sp|Q9FNI7|CSLA2_ARATH Glucomannan 4-beta-mannosyltransferase 2 OS=Arabidopsis thaliana OX=3702 GN=CSLA2 PE=2 SV=1//0
GH_A09G1106	gnl|BL_ORD_ID|491124 sp|Q9S709|U2AFA_ARATH Splicing factor U2af small subunit A OS=Arabidopsis thaliana OX=3702 GN=U2AF35A PE=1 SV=1//6.62432e-112
GH_A09G1107	gnl|BL_ORD_ID|168975 sp|Q6V9I6|HDT1_SOLCH Histone deacetylase HDT1 OS=Solanum chacoense OX=4108 GN=HDT1 PE=2 SV=1//7.20813e-38
GH_A09G1120	gnl|BL_ORD_ID|194043 sp|Q9FK88|INVE_ARATH Alkaline/neutral invertase E, chloroplastic OS=Arabidopsis thaliana OX=3702 GN=INVE PE=1 SV=1//0
GH_A09G1124	gnl|BL_ORD_ID|507946 sp|Q9ZNT0|VPS4_ARATH Protein SUPPRESSOR OF K(+) TRANSPORT GROWTH DEFECT 1 OS=Arabidopsis thaliana OX=3702 GN=SKD1 PE=1 SV=1//0
GH_A09G1138	gnl|BL_ORD_ID|12313 sp|Q3HVN1|AGUB_SOLTU N-carbamoylputrescine amidase OS=Solanum tuberosum OX=4113 GN=CPA PE=2 SV=1//0
GH_A09G1145	gnl|BL_ORD_ID|56799 sp|Q9SEA0|CCS_CITSI Capsanthin/capsorubin synthase, chromoplastic OS=Citrus sinensis OX=2711 GN=CCS PE=3 SV=1//0
GH_A09G1146	gnl|BL_ORD_ID|288629 sp|Q08BW0|OTU5A_DANRE OTU domain-containing protein 5-A OS=Danio rerio OX=7955 GN=otud5a PE=2 SV=1//1.56954e-60
GH_A09G1157	gnl|BL_ORD_ID|47774 sp|O54825|BYST_MOUSE Bystin OS=Mus musculus OX=10090 GN=Bysl PE=1 SV=3//5.84017e-89
GH_A09G1163	gnl|BL_ORD_ID|475502 sp|Q9SIT1|TMK3_ARATH Receptor-like kinase TMK3 OS=Arabidopsis thaliana OX=3702 GN=TMK3 PE=2 SV=1//3.87746e-82
GH_A09G1167	gnl|BL_ORD_ID|216910 sp|Q9XIN0|LHW_ARATH Transcription factor LHW OS=Arabidopsis thaliana OX=3702 GN=LHW PE=1 SV=1//3.71183e-61
GH_A09G1174	gnl|BL_ORD_ID|341737 sp|Q9C578|RCL1_ARATH Probable RNA 3&apos;-terminal phosphate cyclase-like protein OS=Arabidopsis thaliana OX=3702 GN=At5g22100 PE=2 SV=1//5.79673e-157
GH_A09G1177	gnl|BL_ORD_ID|128242 sp|Q0V865|FAFL_ARATH Protein FAF-like, chloroplastic OS=Arabidopsis thaliana OX=3702 GN=At5g22090 PE=2 SV=1//9.5228e-36
GH_A09G1179	gnl|BL_ORD_ID|223578 sp|Q9SJF1|LSG12_ARATH GTPase LSG1-2 OS=Arabidopsis thaliana OX=3702 GN=LSG1-2 PE=1 SV=1//0
GH_A09G1189	gnl|BL_ORD_ID|493611 sp|Q9C585|UBP8_ARATH Ubiquitin carboxyl-terminal hydrolase 8 OS=Arabidopsis thaliana OX=3702 GN=UBP8 PE=2 SV=2//0
GH_A09G1198	gnl|BL_ORD_ID|50202 sp|P62201|CALM_LILLO Calmodulin OS=Lilium longiflorum OX=4690 PE=2 SV=2//1.31517e-103
GH_A09G1200	gnl|BL_ORD_ID|461783 sp|Q9SR15|SYWC_ARATH Tryptophan--tRNA ligase, cytoplasmic OS=Arabidopsis thaliana OX=3702 GN=At3g04600 PE=2 SV=1//0
GH_A09G1203	gnl|BL_ORD_ID|138230 sp|Q9SY66|FRS11_ARATH Protein FAR1-RELATED SEQUENCE 11 OS=Arabidopsis thaliana OX=3702 GN=FRS11 PE=1 SV=1//0
GH_A09G1218	gnl|BL_ORD_ID|199053 sp|Q9SWG0|IVD_ARATH Isovaleryl-CoA dehydrogenase, mitochondrial OS=Arabidopsis thaliana OX=3702 GN=IVD PE=1 SV=2//0
GH_A09G1219	gnl|BL_ORD_ID|21029 sp|Q9ZTX9|ARFD_ARATH Auxin response factor 4 OS=Arabidopsis thaliana OX=3702 GN=ARF4 PE=1 SV=1//0
GH_A09G1239	gnl|BL_ORD_ID|111436 sp|Q5VYK3|ECM29_HUMAN Proteasome adapter and scaffold protein ECM29 OS=Homo sapiens OX=9606 GN=ECPAS PE=1 SV=2//9.00018e-50
GH_A09G1241	gnl|BL_ORD_ID|380878 sp|Q9LHP1|RL74_ARATH 60S ribosomal protein L7-4 OS=Arabidopsis thaliana OX=3702 GN=RPL7D PE=2 SV=1//6.04761e-121
GH_A09G1242	gnl|BL_ORD_ID|427776 sp|O48791|SCAB1_ARATH Stomatal closure-related actin-binding protein 1 OS=Arabidopsis thaliana OX=3702 GN=SCAB1 PE=1 SV=1//0
GH_A09G1250	gnl|BL_ORD_ID|490467 sp|P0AAD5|TYRP_SHIFL Tyrosine-specific transport protein OS=Shigella flexneri OX=623 GN=tyrP PE=3 SV=1//2.53953e-30
GH_A09G1251	gnl|BL_ORD_ID|314220 sp|Q947D2|PRAF1_ARATH PH, RCC1 and FYVE domains-containing protein 1 OS=Arabidopsis thaliana OX=3702 GN=PRAF1 PE=1 SV=1//3.20915e-38
GH_A09G1252	gnl|BL_ORD_ID|223401 sp|Q94CK9|LRP1_ARATH Protein LATERAL ROOT PRIMORDIUM 1 OS=Arabidopsis thaliana OX=3702 GN=LRP1 PE=1 SV=1//2.26689e-67
GH_A09G1257	gnl|BL_ORD_ID|437559 sp|A9QM73|SMG7_ARATH Protein SMG7 OS=Arabidopsis thaliana OX=3702 GN=SMG7 PE=2 SV=1//4.67977e-36
GH_A09G1259	gnl|BL_ORD_ID|3991 sp|Q9M1H3|AB4F_ARATH ABC transporter F family member 4 OS=Arabidopsis thaliana OX=3702 GN=ABCF4 PE=2 SV=1//1.89582e-14
GH_A09G1265	gnl|BL_ORD_ID|128896 sp|Q8RY82|FB121_ARATH F-box protein At2g32560 OS=Arabidopsis thaliana OX=3702 GN=At2g32560 PE=2 SV=1//9.25412e-116
GH_A09G1267	gnl|BL_ORD_ID|63428 sp|F4IV99|CHR5_ARATH Protein CHROMATIN REMODELING 5 OS=Arabidopsis thaliana OX=3702 GN=CHR5 PE=1 SV=1//0
GH_A09G1271	gnl|BL_ORD_ID|514604 sp|Q9S9Q9|Y1044_ARATH BTB/POZ domain-containing protein At1g30440 OS=Arabidopsis thaliana OX=3702 GN=At1g30440 PE=1 SV=2//0
GH_A09G1275	gnl|BL_ORD_ID|48321 sp|Q94CJ8|C3H55_ARATH Zinc finger CCCH domain-containing protein 55 OS=Arabidopsis thaliana OX=3702 GN=At5g12440 PE=2 SV=3//9.50594e-06
GH_A09G1286	gnl|BL_ORD_ID|261618 sp|Q56YN3|NADK1_ARATH NAD(H) kinase 1 OS=Arabidopsis thaliana OX=3702 GN=NADK1 PE=1 SV=2//0
GH_A09G1288	gnl|BL_ORD_ID|345884 sp|Q94CJ5|RER4_ARATH Protein RETICULATA-RELATED 4, chloroplastic OS=Arabidopsis thaliana OX=3702 GN=RER4 PE=2 SV=1//5.50635e-178
GH_A09G1296	gnl|BL_ORD_ID|410092 sp|Q93VB8|RS22_ARATH 40S ribosomal protein S2-2 OS=Arabidopsis thaliana OX=3702 GN=RPS2B PE=2 SV=1//1.47384e-144
GH_A09G1298	gnl|BL_ORD_ID|58195 sp|Q38873|CDPK7_ARATH Calcium-dependent protein kinase 7 OS=Arabidopsis thaliana OX=3702 GN=CPK7 PE=2 SV=1//0
GH_A09G1306	gnl|BL_ORD_ID|510867 sp|Q8GUQ8|XDH1_ARATH Xanthine dehydrogenase 1 OS=Arabidopsis thaliana OX=3702 GN=XDH1 PE=1 SV=1//0
GH_A09G1311	gnl|BL_ORD_ID|349072 sp|O22197|RHC1A_ARATH Probable E3 ubiquitin-protein ligase RHC1A OS=Arabidopsis thaliana OX=3702 GN=RHC1A PE=2 SV=1//4.69236e-112
GH_A09G1313	gnl|BL_ORD_ID|50372 sp|O80673|CAMK1_ARATH CDPK-related kinase 1 OS=Arabidopsis thaliana OX=3702 GN=CRK1 PE=1 SV=1//0
GH_A09G1314	gnl|BL_ORD_ID|92787 sp|P27707|DCK_HUMAN Deoxycytidine kinase OS=Homo sapiens OX=9606 GN=DCK PE=1 SV=1//3.71176e-37
GH_A09G1315	gnl|BL_ORD_ID|338445 sp|F4HYD7|RANBM_ARATH Ran-binding protein M homolog OS=Arabidopsis thaliana OX=3702 GN=RANBPM PE=1 SV=1//0
GH_A09G1319	gnl|BL_ORD_ID|296165 sp|Q94F09|PDI52_ARATH Protein disulfide-isomerase 5-2 OS=Arabidopsis thaliana OX=3702 GN=PDIL5-2 PE=1 SV=1//0
GH_A09G1320	gnl|BL_ORD_ID|386167 sp|Q8VZ14|RMR2_ARATH Receptor homology region, transmembrane domain- and RING domain-containing protein 2 OS=Arabidopsis thaliana OX=3702 GN=RMR2 PE=2 SV=1//2.5603e-167
GH_A09G1336	gnl|BL_ORD_ID|446429 sp|Q9C8N5|STOP1_ARATH Protein SENSITIVE TO PROTON RHIZOTOXICITY 1 OS=Arabidopsis thaliana OX=3702 GN=STOP1 PE=2 SV=1//0
GH_A09G1341	gnl|BL_ORD_ID|176430 sp|Q9FEW2|HIS8_NICPL Histidinol-phosphate aminotransferase, chloroplastic OS=Nicotiana plumbaginifolia OX=4092 GN=HPA PE=1 SV=1//0
GH_A09G1343	gnl|BL_ORD_ID|125942 sp|Q9XID0|FAB1D_ARATH Putative 1-phosphatidylinositol-3-phosphate 5-kinase FAB1D OS=Arabidopsis thaliana OX=3702 GN=FAB1D PE=3 SV=1//0
GH_A09G1347	gnl|BL_ORD_ID|248046 sp|Q9SKB6|MRL7L_ARATH Thioredoxin-like fold domain-containing protein MRL7L, chloroplastic OS=Arabidopsis thaliana OX=3702 GN=MRL7L PE=2 SV=1//4.26851e-115
GH_A09G1348	gnl|BL_ORD_ID|210188 sp|Q95XZ6|LAAT1_CAEEL Lysosomal amino acid transporter 1 OS=Caenorhabditis elegans OX=6239 GN=laat-1 PE=1 SV=2//1.11224e-10
GH_A09G1349	-//-
GH_A09G1357	-//-
GH_A09G1362	gnl|BL_ORD_ID|53504 sp|Q9LD90|CBF5_ARATH H/ACA ribonucleoprotein complex subunit 4 OS=Arabidopsis thaliana OX=3702 GN=CBF5 PE=1 SV=1//0
GH_A09G1365	gnl|BL_ORD_ID|312116 sp|Q9SR79|PPA16_ARATH Probable inactive purple acid phosphatase 16 OS=Arabidopsis thaliana OX=3702 GN=PAP16 PE=2 SV=1//1.62418e-175
GH_A09G1371	gnl|BL_ORD_ID|103378 sp|Q5R8D8|DNJC7_PONAB DnaJ homolog subfamily C member 7 OS=Pongo abelii OX=9601 GN=DNAJC7 PE=2 SV=1//4.41184e-29
GH_A09G1380	gnl|BL_ORD_ID|468223 sp|Q9SS44|TF2B2_ARATH Transcription initiation factor IIB-2 OS=Arabidopsis thaliana OX=3702 GN=TFIIB2 PE=2 SV=1//0
GH_A09G1400	gnl|BL_ORD_ID|142778 sp|O22807|GALS1_ARATH Galactan beta-1,4-galactosyltransferase GALS1 OS=Arabidopsis thaliana OX=3702 GN=GALS1 PE=2 SV=2//0
GH_A09G1401	-//-
GH_A09G1402	gnl|BL_ORD_ID|437352 sp|Q60560|SMBP2_MESAU DNA-binding protein SMUBP-2 OS=Mesocricetus auratus OX=10036 GN=IGHMBP2 PE=1 SV=1//1.24603e-167
GH_A09G1404	gnl|BL_ORD_ID|220433 sp|Q8LG50|LPAT2_ARATH 1-acyl-sn-glycerol-3-phosphate acyltransferase 2 OS=Arabidopsis thaliana OX=3702 GN=LPAT2 PE=1 SV=2//0
GH_A09G1407	gnl|BL_ORD_ID|267611 sp|Q6YY75|NEK6_ORYSJ Serine/threonine-protein kinase Nek6 OS=Oryza sativa subsp. japonica OX=39947 GN=NEK6 PE=1 SV=2//1.22721e-11
GH_A09G1409	gnl|BL_ORD_ID|532535 sp|Q9FL51|Y5694_ARATH Probably inactive leucine-rich repeat receptor-like protein kinase At5g06940 OS=Arabidopsis thaliana OX=3702 GN=At5g06940 PE=3 SV=1//0
GH_A09G1411	-//-
GH_A09G1413	gnl|BL_ORD_ID|298370 sp|P15922|PEHX_DICCH Exo-poly-alpha-D-galacturonosidase OS=Dickeya chrysanthemi OX=556 GN=pehX PE=1 SV=1//1.84773e-16
GH_A09G1419	gnl|BL_ORD_ID|48833 sp|Q42798|C93A1_SOYBN 3,9-dihydroxypterocarpan 6A-monooxygenase OS=Glycine max OX=3847 GN=CYP93A1 PE=1 SV=1//9.7448e-116
GH_A09G1428	gnl|BL_ORD_ID|138822 sp|Q9FL59|FTIP1_ARATH FT-interacting protein 1 OS=Arabidopsis thaliana OX=3702 GN=FTIP1 PE=1 SV=1//0
GH_A09G1436	-//-
GH_A09G1440	gnl|BL_ORD_ID|103343 sp|Q8NHS0|DNJB8_HUMAN DnaJ homolog subfamily B member 8 OS=Homo sapiens OX=9606 GN=DNAJB8 PE=1 SV=1//1.00994e-06
GH_A09G1449	gnl|BL_ORD_ID|207640 sp|F4J8L3|KN7K_ARATH Kinesin-like protein KIN-7K, chloroplastic OS=Arabidopsis thaliana OX=3702 GN=KIN7K PE=2 SV=1//0
GH_A09G1450	gnl|BL_ORD_ID|396791 sp|Q8L6Z4|RPS9M_ARATH 30S ribosomal protein S9, mitochondrial OS=Arabidopsis thaliana OX=3702 GN=RPS9M PE=1 SV=1//8.24577e-115
GH_A09G1454	gnl|BL_ORD_ID|56480 sp|Q8W0Z9|CCR4A_ARATH Carbon catabolite repressor protein 4 homolog 1 OS=Arabidopsis thaliana OX=3702 GN=CCR4-1 PE=2 SV=1//0
GH_A09G1457	gnl|BL_ORD_ID|39374 sp|Q9FG08|ATXR4_ARATH Histone-lysine N-methyltransferase ATXR4 OS=Arabidopsis thaliana OX=3702 GN=ATXR4 PE=2 SV=2//1.2218e-131
GH_A09G1464	gnl|BL_ORD_ID|399982 sp|F4J8K6|RRP5_ARATH rRNA biogenesis protein RRP5 OS=Arabidopsis thaliana OX=3702 GN=RRP5 PE=2 SV=2//0
GH_A09G1470	gnl|BL_ORD_ID|413517 sp|O65731|RS5_CICAR 40S ribosomal protein S5 (Fragment) OS=Cicer arietinum OX=3827 GN=RPS5 PE=2 SV=1//3.22631e-130
GH_A09G1484	gnl|BL_ORD_ID|349132 sp|Q9ZT42|RHF2A_ARATH E3 ubiquitin-protein ligase RHF2A OS=Arabidopsis thaliana OX=3702 GN=RHF2A PE=2 SV=1//5.3704e-121
GH_A09G1485	gnl|BL_ORD_ID|133092 sp|Q66GR0|FLA17_ARATH Fasciclin-like arabinogalactan protein 17 OS=Arabidopsis thaliana OX=3702 GN=FLA17 PE=2 SV=1//0
GH_A09G1487	-//-
GH_A09G1490	-//-
GH_A09G1508	gnl|BL_ORD_ID|468130 sp|Q803M3|TEX10_DANRE Testis-expressed protein 10 homolog OS=Danio rerio OX=7955 GN=tex10 PE=2 SV=2//1.43285e-12
GH_A09G1517	gnl|BL_ORD_ID|487911 sp|Q8W4P9|TT9_ARATH Protein TRANSPARENT TESTA 9 OS=Arabidopsis thaliana OX=3702 GN=TT9 PE=2 SV=1//2.01622e-43
GH_A09G1518	gnl|BL_ORD_ID|267747 sp|Q766C2|NEP2_NEPGR Aspartic proteinase nepenthesin-2 OS=Nepenthes gracilis OX=150966 GN=nep2 PE=1 SV=1//2.70601e-35
GH_A09G1525	gnl|BL_ORD_ID|474324 sp|Q5ZJX5|TLDC1_CHICK TLD domain-containing protein 1 OS=Gallus gallus OX=9031 GN=TLDC1 PE=2 SV=1//1.88514e-38
GH_A09G1535	gnl|BL_ORD_ID|391268 sp|Q9SJQ6|ROS1_ARATH Protein ROS1 OS=Arabidopsis thaliana OX=3702 GN=ROS1 PE=1 SV=2//2.88905e-60
GH_A09G1536	gnl|BL_ORD_ID|81435 sp|Q05609|CTR1_ARATH Serine/threonine-protein kinase CTR1 OS=Arabidopsis thaliana OX=3702 GN=CTR1 PE=1 SV=1//0
GH_A09G1545	gnl|BL_ORD_ID|206713 sp|Q9LFA2|KIPK1_ARATH Serine/threonine-protein kinase KIPK1 OS=Arabidopsis thaliana OX=3702 GN=KIPK1 PE=1 SV=1//2.80582e-20
GH_A09G1550	gnl|BL_ORD_ID|48847 sp|Q9ZUX1|C94C1_ARATH Cytochrome P450 94C1 OS=Arabidopsis thaliana OX=3702 GN=CYP94C1 PE=1 SV=1//0
GH_A09G1565	gnl|BL_ORD_ID|311695 sp|Q9CAY1|PP223_ARATH Putative pentatricopeptide repeat-containing protein At3g11460, mitochondrial OS=Arabidopsis thaliana OX=3702 GN=PCMP-H52 PE=1 SV=1//4.12969e-08
GH_A09G1569	-//-
GH_A09G1570	-//-
GH_A09G1574	gnl|BL_ORD_ID|193990 sp|P26792|INV1_DAUCA Beta-fructofuranosidase, insoluble isoenzyme 1 OS=Daucus carota OX=4039 GN=INV1 PE=1 SV=1//0
GH_A09G1583	gnl|BL_ORD_ID|92943 sp|Q9SJF3|DCP1_ARATH mRNA-decapping enzyme-like protein OS=Arabidopsis thaliana OX=3702 GN=At1g08370 PE=1 SV=2//9.19717e-104
GH_A09G1593	gnl|BL_ORD_ID|311964 sp|Q94JX6|PP391_ARATH Pentatricopeptide repeat-containing protein At5g18390, mitochondrial OS=Arabidopsis thaliana OX=3702 GN=At5g18390 PE=2 SV=2//0
GH_A09G1594	gnl|BL_ORD_ID|48698 sp|P37122|C76A2_SOLME Cytochrome P450 76A2 OS=Solanum melongena OX=4111 GN=CYP76A2 PE=2 SV=1//4.09345e-19
GH_A09G1613	gnl|BL_ORD_ID|434706 sp|F4IP13|SHGR6_ARATH Protein SHOOT GRAVITROPISM 6 OS=Arabidopsis thaliana OX=3702 GN=SGR6 PE=2 SV=1//0
GH_A09G1638	gnl|BL_ORD_ID|104861 sp|Q9FNY2|DPB_ARATH Transcription factor-like protein DPB OS=Arabidopsis thaliana OX=3702 GN=DPB PE=1 SV=1//8.00742e-147
GH_A09G1651	gnl|BL_ORD_ID|57472 sp|P54774|CDC48_SOYBN Cell division cycle protein 48 homolog OS=Glycine max OX=3847 GN=CDC48 PE=2 SV=1//0
GH_A09G1660	gnl|BL_ORD_ID|11004 sp|Q9LZG0|ADK2_ARATH Adenosine kinase 2 OS=Arabidopsis thaliana OX=3702 GN=ADK2 PE=1 SV=1//0
GH_A09G1661	gnl|BL_ORD_ID|186853 sp|Q945K7|IDH5_ARATH Isocitrate dehydrogenase [NAD] catalytic subunit 5, mitochondrial OS=Arabidopsis thaliana OX=3702 GN=IDH5 PE=1 SV=1//0
GH_A09G1664	gnl|BL_ORD_ID|117067 sp|Q9S814|EIN2_ARATH Ethylene-insensitive protein 2 OS=Arabidopsis thaliana OX=3702 GN=EIN2 PE=1 SV=1//0
GH_A09G1666	gnl|BL_ORD_ID|21097 sp|Q653H7|ARFR_ORYSJ Auxin response factor 18 OS=Oryza sativa subsp. japonica OX=39947 GN=ARF18 PE=2 SV=1//0
GH_A09G1679	gnl|BL_ORD_ID|493626 sp|P0CH33|UBQ11_ARATH Polyubiquitin 11 OS=Arabidopsis thaliana OX=3702 GN=UBQ11 PE=2 SV=1//4.19379e-103
GH_A09G1684	-//-
GH_A09G1687	gnl|BL_ORD_ID|186709 sp|Q9ZQC5|ICR2_ARATH Interactor of constitutive active ROPs 2, chloroplastic OS=Arabidopsis thaliana OX=3702 GN=ICR2 PE=1 SV=1//9.06673e-151
GH_A09G1691	gnl|BL_ORD_ID|520090 sp|C0LGI2|Y1677_ARATH Probable LRR receptor-like serine/threonine-protein kinase At1g67720 OS=Arabidopsis thaliana OX=3702 GN=At1g67720 PE=2 SV=1//0
GH_A09G1696	gnl|BL_ORD_ID|153859 sp|Q3HRQ2|GLOX_VITPS Aldehyde oxidase GLOX OS=Vitis pseudoreticulata OX=231512 GN=GLOX PE=2 SV=1//0
GH_A09G1703	gnl|BL_ORD_ID|13228 sp|O80944|AKRC8_ARATH Aldo-keto reductase family 4 member C8 OS=Arabidopsis thaliana OX=3702 GN=AKR4C8 PE=1 SV=2//4.29309e-166
GH_A09G1719	gnl|BL_ORD_ID|287616 sp|Q9LZM1|ORP3A_ARATH Oxysterol-binding protein-related protein 3A OS=Arabidopsis thaliana OX=3702 GN=ORP3A PE=1 SV=1//0
GH_A09G1725	gnl|BL_ORD_ID|317898 sp|F4KCC2|PRT6_ARATH E3 ubiquitin-protein ligase PRT6 OS=Arabidopsis thaliana OX=3702 GN=PRT6 PE=2 SV=1//0
GH_A09G1739	gnl|BL_ORD_ID|434709 sp|Q8RWJ7|SHH2_ARATH Protein SAWADEE HOMEODOMAIN HOMOLOG 2 OS=Arabidopsis thaliana OX=3702 GN=SHH2 PE=2 SV=1//3.84915e-07
GH_A09G1746	gnl|BL_ORD_ID|187216 sp|F4IXE7|IDM1_ARATH Increased DNA methylation 1 OS=Arabidopsis thaliana OX=3702 GN=IDM1 PE=1 SV=1//2.23025e-38
GH_A09G1749	gnl|BL_ORD_ID|194882 sp|Q9LFF9|IPYR4_ARATH Soluble inorganic pyrophosphatase 4 OS=Arabidopsis thaliana OX=3702 GN=PPA4 PE=1 SV=1//8.75219e-132
GH_A09G1750	gnl|BL_ORD_ID|338248 sp|O24466|RAE1A_ARATH Ras-related protein RABE1a OS=Arabidopsis thaliana OX=3702 GN=RABE1A PE=1 SV=1//4.10687e-112
GH_A09G1765	gnl|BL_ORD_ID|245611 sp|Q9LZ08|MOS11_ARATH Protein MODIFIER OF SNC1 11 OS=Arabidopsis thaliana OX=3702 GN=MOS11 PE=1 SV=1//3.79776e-44
GH_A09G1782	gnl|BL_ORD_ID|194651 sp|Q9M325|IPCS1_ARATH Phosphatidylinositol:ceramide inositolphosphotransferase 1 OS=Arabidopsis thaliana OX=3702 GN=IPCS1 PE=2 SV=1//1.17531e-164
GH_A09G1786	gnl|BL_ORD_ID|223328 sp|Q9LSS0|LRK17_ARATH L-type lectin-domain containing receptor kinase I.7 OS=Arabidopsis thaliana OX=3702 GN=LECRK17 PE=2 SV=1//5.8004e-21
GH_A09G1790	gnl|BL_ORD_ID|166816 sp|Q4R7I8|HAKAI_MACFA E3 ubiquitin-protein ligase Hakai OS=Macaca fascicularis OX=9541 GN=CBLL1 PE=2 SV=1//4.70737e-13
GH_A09G1791	gnl|BL_ORD_ID|97600 sp|F4IYM4|DEX1_ARATH Protein DEFECTIVE IN EXINE FORMATION 1 OS=Arabidopsis thaliana OX=3702 GN=DEX1 PE=2 SV=1//0
GH_A09G1802	gnl|BL_ORD_ID|305459 sp|Q39196|PIP14_ARATH Probable aquaporin PIP1-4 OS=Arabidopsis thaliana OX=3702 GN=PIP1.4 PE=1 SV=1//2.39767e-174
GH_A09G1803	gnl|BL_ORD_ID|211179 sp|Q9FEL7|LAX2_MEDTR Auxin transporter-like protein 2 OS=Medicago truncatula OX=3880 GN=LAX2 PE=2 SV=1//0
GH_A09G1819	gnl|BL_ORD_ID|7196 sp|Q96329|ACOX4_ARATH Acyl-coenzyme A oxidase 4, peroxisomal OS=Arabidopsis thaliana OX=3702 GN=ACX4 PE=1 SV=1//0
GH_A09G1821	gnl|BL_ORD_ID|15998 sp|O80452|AMPD_ARATH AMP deaminase OS=Arabidopsis thaliana OX=3702 GN=AMPD PE=1 SV=2//0
GH_A09G1824	gnl|BL_ORD_ID|110904 sp|M1CZC0|EBP1_SOLTU ERBB-3 BINDING PROTEIN 1 OS=Solanum tuberosum OX=4113 GN=EBP1 PE=2 SV=1//0
GH_A09G1834	gnl|BL_ORD_ID|531741 sp|Q9M015|Y5161_ARATH Uncharacterized protein At5g01610 OS=Arabidopsis thaliana OX=3702 GN=At5g01610 PE=1 SV=1//1.99118e-100
GH_A09G1836	gnl|BL_ORD_ID|466187 sp|Q8RXQ1|TBL35_ARATH Protein trichome birefringence-like 35 OS=Arabidopsis thaliana OX=3702 GN=TBL35 PE=2 SV=1//6.04766e-19
GH_A09G1843	gnl|BL_ORD_ID|293623 sp|Q9SCU1|PATL6_ARATH Patellin-6 OS=Arabidopsis thaliana OX=3702 GN=PATL6 PE=2 SV=1//0
GH_A09G1845	gnl|BL_ORD_ID|427886 sp|Q5XPJ9|SCAR2_ARATH Protein SCAR2 OS=Arabidopsis thaliana OX=3702 GN=SCAR2 PE=1 SV=1//4.5888e-33
GH_A09G1852	gnl|BL_ORD_ID|302384 sp|P48979|PGLR_PRUPE Polygalacturonase OS=Prunus persica OX=3760 PE=2 SV=1//0
GH_A09G1855	gnl|BL_ORD_ID|271717 sp|Q8SVJ8|NOG1_ENCCU Nucleolar GTP-binding protein 1 OS=Encephalitozoon cuniculi (strain GB-M1) OX=284813 GN=NOG1 PE=3 SV=1//2.52857e-33
GH_A09G1857	gnl|BL_ORD_ID|69277 sp|Q9SU64|CNG16_ARATH Probable cyclic nucleotide-gated ion channel 16 OS=Arabidopsis thaliana OX=3702 GN=CNGC16 PE=2 SV=1//0
GH_A09G1860	-//-
GH_A09G1862	-//-
GH_A09G1863	gnl|BL_ORD_ID|438164 sp|Q93X17|SNAK2_SOLTU Snakin-2 OS=Solanum tuberosum OX=4113 GN=SN2 PE=1 SV=1//9.92023e-22
GH_A09G1877	gnl|BL_ORD_ID|32086 sp|Q9M3G7|ATM_ARATH Serine/threonine-protein kinase ATM OS=Arabidopsis thaliana OX=3702 GN=ATM PE=2 SV=1//0
GH_A09G1880	gnl|BL_ORD_ID|11966 sp|O04379|AGO1_ARATH Protein argonaute 1 OS=Arabidopsis thaliana OX=3702 GN=AGO1 PE=1 SV=1//0
GH_A09G1891	gnl|BL_ORD_ID|186771 sp|F4IPE3|IDD15_ARATH Protein SHOOT GRAVITROPISM 5 OS=Arabidopsis thaliana OX=3702 GN=SGR5 PE=1 SV=1//1.96334e-130
GH_A09G1893	gnl|BL_ORD_ID|79301 sp|Q9C942|CSE_ARATH Caffeoylshikimate esterase OS=Arabidopsis thaliana OX=3702 GN=CSE PE=1 SV=1//8.98205e-35
GH_A09G1897	gnl|BL_ORD_ID|106241 sp|Q9LVI9|DPYD_ARATH Dihydropyrimidine dehydrogenase (NADP(+)), chloroplastic OS=Arabidopsis thaliana OX=3702 GN=PYD1 PE=1 SV=1//0
GH_A09G1902	gnl|BL_ORD_ID|305430 sp|Q9C6B8|PINI_ARATH Auxin efflux carrier component 1 OS=Arabidopsis thaliana OX=3702 GN=PIN1 PE=1 SV=1//0
GH_A09G1905	gnl|BL_ORD_ID|502366 sp|Q43432|VATB1_GOSHI V-type proton ATPase subunit B 1 OS=Gossypium hirsutum OX=3635 PE=2 SV=1//0
GH_A09G1914	gnl|BL_ORD_ID|293207 sp|Q9LMT2|PAPS1_ARATH Nuclear poly(A) polymerase 1 OS=Arabidopsis thaliana OX=3702 GN=PAPS1 PE=1 SV=1//0
GH_A09G1915	gnl|BL_ORD_ID|104974 sp|A4QN59|DPH2_DANRE 2-(3-amino-3-carboxypropyl)histidine synthase subunit 2 OS=Danio rerio OX=7955 GN=dph2 PE=2 SV=1//1.80615e-88
GH_A09G1924	-//-
GH_A09G1928	gnl|BL_ORD_ID|14679 sp|Q9LS46|ALMT9_ARATH Aluminum-activated malate transporter 9 OS=Arabidopsis thaliana OX=3702 GN=ALMT9 PE=2 SV=1//0
GH_A09G1929	gnl|BL_ORD_ID|427943 sp|Q8RXA7|SCD1_ARATH DENN domain and WD repeat-containing protein SCD1 OS=Arabidopsis thaliana OX=3702 GN=SCD1 PE=1 SV=1//0
GH_A09G1935	gnl|BL_ORD_ID|403291 sp|P62302|RS13_SOYBN 40S ribosomal protein S13 OS=Glycine max OX=3847 GN=RPS13 PE=2 SV=1//1.81117e-104
GH_A09G1949	-//-
GH_A09G1956	gnl|BL_ORD_ID|59730 sp|Q8GXS3|CFIS2_ARATH Pre-mRNA cleavage factor Im 25 kDa subunit 2 OS=Arabidopsis thaliana OX=3702 GN=CFIS2 PE=1 SV=1//1.53827e-134
GH_A09G1972	gnl|BL_ORD_ID|270846 sp|P86809|NLTP2_APIGA Non-specific lipid-transfer protein 2 OS=Apium graveolens var. rapaceum OX=278110 PE=1 SV=1//1.03568e-07
GH_A09G1977	gnl|BL_ORD_ID|400064 sp|Q9LTF2|RS103_ARATH 40S ribosomal protein S10-3 OS=Arabidopsis thaliana OX=3702 GN=RPS10C PE=2 SV=2//2.14839e-54
GH_A09G1978	-//-
GH_A09G1986	gnl|BL_ORD_ID|491734 sp|P35133|UBC10_ARATH Ubiquitin-conjugating enzyme E2 10 OS=Arabidopsis thaliana OX=3702 GN=UBC10 PE=1 SV=1//3.12309e-102
GH_A09G1995	gnl|BL_ORD_ID|45613 sp|Q9LV09|BOB1_ARATH Protein BOBBER 1 OS=Arabidopsis thaliana OX=3702 GN=BOB1 PE=1 SV=1//2.30525e-105
GH_A09G2002	gnl|BL_ORD_ID|192891 sp|Q9FJD4|IMB1_ARATH Importin subunit beta-1 OS=Arabidopsis thaliana OX=3702 GN=KPNB1 PE=1 SV=1//0
GH_A09G2003	gnl|BL_ORD_ID|192891 sp|Q9FJD4|IMB1_ARATH Importin subunit beta-1 OS=Arabidopsis thaliana OX=3702 GN=KPNB1 PE=1 SV=1//0
GH_A09G2007	gnl|BL_ORD_ID|286740 sp|Q9T095|OPT6_ARATH Oligopeptide transporter 6 OS=Arabidopsis thaliana OX=3702 GN=OPT6 PE=2 SV=1//1.19455e-56
GH_A09G2011	gnl|BL_ORD_ID|236910 sp|Q6N075|MFSD5_HUMAN Molybdate-anion transporter OS=Homo sapiens OX=9606 GN=MFSD5 PE=1 SV=2//4.25208e-64
GH_A09G2015	-//-
GH_A09G2020	gnl|BL_ORD_ID|260431 sp|Q9SCK6|NAC62_ARATH NAC domain-containing protein 62 OS=Arabidopsis thaliana OX=3702 GN=NAC062 PE=1 SV=1//7.90577e-83
GH_A09G2027	gnl|BL_ORD_ID|445862 sp|Q8R1R3|STAR7_MOUSE StAR-related lipid transfer protein 7, mitochondrial OS=Mus musculus OX=10090 GN=Stard7 PE=1 SV=2//1.34389e-09
GH_A09G2042	gnl|BL_ORD_ID|491025 sp|Q55G91|U160_DICDI UPF0160 protein OS=Dictyostelium discoideum OX=44689 GN=DDB_G0267768 PE=3 SV=1//3.09382e-72
GH_A09G2046	gnl|BL_ORD_ID|270731 sp|Q84TH9|NLP7_ARATH Protein NLP7 OS=Arabidopsis thaliana OX=3702 GN=NLP7 PE=1 SV=2//0
GH_A09G2054	gnl|BL_ORD_ID|429651 sp|Q39821|SDLCA_SOYBN Dynamin-related protein 12A OS=Glycine max OX=3847 PE=1 SV=1//0
GH_A09G2067	gnl|BL_ORD_ID|510407 sp|Q9SZ67|WRK19_ARATH Probable WRKY transcription factor 19 OS=Arabidopsis thaliana OX=3702 GN=WRKY19 PE=3 SV=1//6.0246e-43
GH_A09G2080	gnl|BL_ORD_ID|46963 sp|F4I3M3|BSK7_ARATH Serine/threonine-protein kinase BSK7 OS=Arabidopsis thaliana OX=3702 GN=BSK7 PE=3 SV=1//0
GH_A09G2082	gnl|BL_ORD_ID|271430 sp|Q5RBB3|NOB1_PONAB RNA-binding protein NOB1 OS=Pongo abelii OX=9601 GN=NOB1 PE=2 SV=1//1.214e-14
GH_A09G2085	gnl|BL_ORD_ID|330175 sp|F4JPR7|PUX8_ARATH Plant UBX domain-containing protein 8 OS=Arabidopsis thaliana OX=3702 GN=PUX8 PE=1 SV=1//2.028e-132
GH_A09G2086	gnl|BL_ORD_ID|289154 sp|Q9LN77|P2A12_ARATH F-box protein PP2-A12 OS=Arabidopsis thaliana OX=3702 GN=P2A12 PE=2 SV=1//1.86215e-129
GH_A09G2090	gnl|BL_ORD_ID|240070 sp|Q5BJQ2|MINY1_RAT Ubiquitin carboxyl-terminal hydrolase MINDY-1 OS=Rattus norvegicus OX=10116 GN=Mindy1 PE=2 SV=1//3.59924e-19
GH_A09G2114	gnl|BL_ORD_ID|436155 sp|Q9SU40|SKU5_ARATH Monocopper oxidase-like protein SKU5 OS=Arabidopsis thaliana OX=3702 GN=SKU5 PE=1 SV=1//0
GH_A09G2118	gnl|BL_ORD_ID|287614 sp|Q940Y1|ORP2A_ARATH Oxysterol-binding protein-related protein 2A OS=Arabidopsis thaliana OX=3702 GN=ORP2A PE=2 SV=1//0
GH_A09G2126	gnl|BL_ORD_ID|7170 sp|O65202|ACOX1_ARATH Peroxisomal acyl-coenzyme A oxidase 1 OS=Arabidopsis thaliana OX=3702 GN=ACX1 PE=1 SV=1//0
GH_A09G2127	gnl|BL_ORD_ID|388654 sp|P0C2F6|RNHX1_ARATH Putative ribonuclease H protein At1g65750 OS=Arabidopsis thaliana OX=3702 GN=At1g65750 PE=3 SV=1//4.9255e-09
GH_A09G2130	gnl|BL_ORD_ID|348109 sp|O23523|RGGA_ARATH RGG repeats nuclear RNA binding protein A OS=Arabidopsis thaliana OX=3702 GN=RGGA PE=1 SV=1//5.76462e-51
GH_A09G2133	gnl|BL_ORD_ID|27169 sp|P37216|AROG_SOLLC Phospho-2-dehydro-3-deoxyheptonate aldolase 2, chloroplastic OS=Solanum lycopersicum OX=4081 PE=2 SV=1//0
GH_A09G2138	-//-
GH_A09G2142	gnl|BL_ORD_ID|345630 sp|Q9FJR0|RENT1_ARATH Regulator of nonsense transcripts 1 homolog OS=Arabidopsis thaliana OX=3702 GN=UPF1 PE=1 SV=2//0
GH_A09G2177	-//-
GH_A09G2187	gnl|BL_ORD_ID|308293 sp|Q944R1|PLY15_ARATH Probable pectate lyase 15 OS=Arabidopsis thaliana OX=3702 GN=At4g13710 PE=2 SV=1//0
GH_A09G2189	gnl|BL_ORD_ID|429637 sp|Q9M2S6|SDIR1_ARATH E3 ubiquitin-protein ligase SDIR1 OS=Arabidopsis thaliana OX=3702 GN=SDIR1 PE=1 SV=1//3.00149e-14
GH_A09G2192	gnl|BL_ORD_ID|74061 sp|Q6DF46|COQ6_XENTR Ubiquinone biosynthesis monooxygenase COQ6, mitochondrial OS=Xenopus tropicalis OX=8364 GN=coq6 PE=2 SV=1//1.95759e-84
GH_A09G2200	gnl|BL_ORD_ID|3309 sp|Q9FFE9|AAE6_ARATH Probable acyl-activating enzyme 6 OS=Arabidopsis thaliana OX=3702 GN=AAE6 PE=2 SV=1//0
GH_A09G2211	gnl|BL_ORD_ID|322400 sp|O48844|PSD1A_ARATH 26S proteasome non-ATPase regulatory subunit 1 homolog A OS=Arabidopsis thaliana OX=3702 GN=RPN2A PE=1 SV=1//0
GH_A09G2212	gnl|BL_ORD_ID|337231 sp|Q9FKC0|R13A4_ARATH 60S ribosomal protein L13a-4 OS=Arabidopsis thaliana OX=3702 GN=RPL13AD PE=2 SV=1//2.38551e-127
GH_A09G2214	gnl|BL_ORD_ID|303242 sp|Q94A57|PHL2_ARATH Protein PHR1-LIKE 2 OS=Arabidopsis thaliana OX=3702 GN=PHL2 PE=1 SV=1//2.73743e-120
GH_A09G2219	gnl|BL_ORD_ID|183926 sp|Q9XER9|HUA2_ARATH ENHANCER OF AG-4 protein 2 OS=Arabidopsis thaliana OX=3702 GN=HUA2 PE=2 SV=1//4.17809e-19
GH_A09G2223	gnl|BL_ORD_ID|6339 sp|Q94IB9|ACER_ARATH Alkaline ceramidase OS=Arabidopsis thaliana OX=3702 GN=ACER PE=2 SV=1//1.4648e-150
GH_A09G2227	gnl|BL_ORD_ID|156197 sp|O23254|GLYC4_ARATH Serine hydroxymethyltransferase 4 OS=Arabidopsis thaliana OX=3702 GN=SHM4 PE=1 SV=1//0
GH_A09G2250	gnl|BL_ORD_ID|227030 sp|Q8L612|MACP1_ARATH MACPF domain-containing protein At1g14780 OS=Arabidopsis thaliana OX=3702 GN=At1g14780 PE=2 SV=1//5.95881e-175
GH_A09G2260	gnl|BL_ORD_ID|116763 sp|Q9C5Z2|EIF3H_ARATH Eukaryotic translation initiation factor 3 subunit H OS=Arabidopsis thaliana OX=3702 GN=TIF3H1 PE=1 SV=2//0
GH_A09G2268	gnl|BL_ORD_ID|426139 sp|F4IRR2|SAD2_ARATH Importin beta-like SAD2 OS=Arabidopsis thaliana OX=3702 GN=SAD2 PE=1 SV=1//0
GH_A09G2286	-//-
GH_A09G2287	gnl|BL_ORD_ID|494516 sp|Q8GUI4|UGPI6_ARATH Uncharacterized GPI-anchored protein At1g61900 OS=Arabidopsis thaliana OX=3702 GN=At1g61900 PE=1 SV=1//9.61599e-90
GH_A09G2299	-//-
GH_A09G2302	gnl|BL_ORD_ID|412806 sp|P46299|RS4_GOSHI 40S ribosomal protein S4 OS=Gossypium hirsutum OX=3635 GN=RPS4 PE=2 SV=1//8.10572e-171
GH_A09G2303	gnl|BL_ORD_ID|195058 sp|Q8LPG9|IQD14_ARATH Protein IQ-DOMAIN 14 OS=Arabidopsis thaliana OX=3702 GN=IQD14 PE=1 SV=1//1.01851e-18
GH_A09G2306	gnl|BL_ORD_ID|87706 sp|O81155|CYSKP_SOLTU Cysteine synthase, chloroplastic/chromoplastic OS=Solanum tuberosum OX=4113 PE=2 SV=1//0
GH_A09G2315	gnl|BL_ORD_ID|12206 sp|Q9SR86|AGT23_ARATH Alanine--glyoxylate aminotransferase 2 homolog 3, mitochondrial OS=Arabidopsis thaliana OX=3702 GN=At3g08860 PE=2 SV=1//0
GH_A09G2337	gnl|BL_ORD_ID|491824 sp|P35135|UBC4_SOLLC Ubiquitin-conjugating enzyme E2-17 kDa OS=Solanum lycopersicum OX=4081 PE=2 SV=1//5.2508e-105
GH_A09G2340	gnl|BL_ORD_ID|428844 sp|Q9M384|SCR_ARATH Protein SCARECROW OS=Arabidopsis thaliana OX=3702 GN=SCR PE=1 SV=1//9.29842e-24
GH_A09G2342	gnl|BL_ORD_ID|491617 sp|O65041|UBA3_ARATH NEDD8-activating enzyme E1 catalytic subunit OS=Arabidopsis thaliana OX=3702 GN=ECR1 PE=1 SV=2//0
GH_A09G2346	gnl|BL_ORD_ID|202075 sp|Q54KM6|KAT_DICDI Kynurenine--oxoglutarate transaminase OS=Dictyostelium discoideum OX=44689 GN=ccbl PE=3 SV=1//7.98794e-70
GH_A09G2354	gnl|BL_ORD_ID|472471 sp|Q94KE2|TIC_ARATH Protein TIME FOR COFFEE OS=Arabidopsis thaliana OX=3702 GN=TIC PE=1 SV=2//1.44571e-35
GH_A09G2356	gnl|BL_ORD_ID|207506 sp|Q5XF36|KMS1_ARATH Vacuole membrane protein KMS1 OS=Arabidopsis thaliana OX=3702 GN=KMS1 PE=1 SV=1//0
GH_A09G2358	gnl|BL_ORD_ID|220345 sp|Q9LUW0|LOX5_ARATH Linoleate 9S-lipoxygenase 5 OS=Arabidopsis thaliana OX=3702 GN=LOX5 PE=2 SV=2//0
GH_A09G2360	gnl|BL_ORD_ID|182708 sp|Q9SKY8|HSP7H_ARATH Heat shock 70 kDa protein 8 OS=Arabidopsis thaliana OX=3702 GN=HSP70-8 PE=1 SV=1//0
GH_A09G2362	gnl|BL_ORD_ID|410132 sp|Q8LC83|RS242_ARATH 40S ribosomal protein S24-2 OS=Arabidopsis thaliana OX=3702 GN=RPS24B PE=2 SV=2//3.54853e-75
GH_A09G2364	gnl|BL_ORD_ID|187216 sp|F4IXE7|IDM1_ARATH Increased DNA methylation 1 OS=Arabidopsis thaliana OX=3702 GN=IDM1 PE=1 SV=1//4.26509e-86
GH_A09G2372	-//-
GH_A09G2379	gnl|BL_ORD_ID|228302 sp|Q8LGS1|MARD1_ARATH Protein MARD1 OS=Arabidopsis thaliana OX=3702 GN=MARD1 PE=2 SV=2//4.59077e-32
GH_A09G2390	gnl|BL_ORD_ID|194613 sp|Q0WQ41|IP5P7_ARATH Type IV inositol polyphosphate 5-phosphatase 7 OS=Arabidopsis thaliana OX=3702 GN=IP5P7 PE=1 SV=1//0
GH_A09G2394	gnl|BL_ORD_ID|195060 sp|Q8L4D8|IQD31_ARATH Protein IQ-DOMAIN 31 OS=Arabidopsis thaliana OX=3702 GN=IQD31 PE=1 SV=1//9.06764e-13
GH_A09G2396	gnl|BL_ORD_ID|501873 sp|Q8W4K5|VAB_ARATH VAN3-binding protein OS=Arabidopsis thaliana OX=3702 GN=VAB PE=1 SV=1//1.2859e-100
GH_A09G2399	gnl|BL_ORD_ID|252259 sp|D7T737|MTND1_VITVI 1,2-dihydroxy-3-keto-5-methylthiopentene dioxygenase 1 OS=Vitis vinifera OX=29760 GN=VIT_05s0020g04070 PE=3 SV=1//5.74803e-115
GH_A09G2401	gnl|BL_ORD_ID|110032 sp|B4F766|DYM_RAT Dymeclin OS=Rattus norvegicus OX=10116 GN=Dym PE=2 SV=1//7.79486e-82
GH_A09G2406	gnl|BL_ORD_ID|11953 sp|Q9XGW1|AGO10_ARATH Protein argonaute 10 OS=Arabidopsis thaliana OX=3702 GN=AGO10 PE=2 SV=1//0
GH_A09G2410	-//-
GH_A09G2415	gnl|BL_ORD_ID|23277 sp|Q55AD9|ARL5_DICDI ADP-ribosylation factor-like protein 5 OS=Dictyostelium discoideum OX=44689 GN=arl5 PE=3 SV=1//1.09116e-80
GH_A09G2416	gnl|BL_ORD_ID|208156 sp|Q43117|KPYA_RICCO Pyruvate kinase isozyme A, chloroplastic OS=Ricinus communis OX=3988 PE=1 SV=1//0
GH_A09G2421	gnl|BL_ORD_ID|326288 sp|Q9CAA7|PUB42_ARATH Putative U-box domain-containing protein 42 OS=Arabidopsis thaliana OX=3702 GN=PUB42 PE=3 SV=1//3.03605e-31
GH_A09G2425	-//-
GH_A09G2429	gnl|BL_ORD_ID|3626 sp|Q84LM4|AARE_ARATH Acylamino-acid-releasing enzyme OS=Arabidopsis thaliana OX=3702 GN=AARE PE=1 SV=1//0
GH_A09G2430	gnl|BL_ORD_ID|310635 sp|Q940Y9|POLL2_ARATH Putative ion channel POLLUX-like 2 OS=Arabidopsis thaliana OX=3702 GN=At5g43745 PE=2 SV=1//0
GH_A09G2434	gnl|BL_ORD_ID|427535 sp|Q15436|SC23A_HUMAN Protein transport protein Sec23A OS=Homo sapiens OX=9606 GN=SEC23A PE=1 SV=2//0
GH_A09G2446	gnl|BL_ORD_ID|479431 sp|A8MQL1|TRF1B_ARATH TNF receptor-associated factor homolog 1b OS=Arabidopsis thaliana OX=3702 GN=TRAF1B PE=1 SV=1//0
GH_A09G2461	gnl|BL_ORD_ID|28133 sp|Q9LSW2|ARP9_ARATH Actin-related protein 9 OS=Arabidopsis thaliana OX=3702 GN=ARP9 PE=2 SV=1//0
GH_A09G2464	gnl|BL_ORD_ID|5819 sp|Q84MB3|ACCH1_ARATH 1-aminocyclopropane-1-carboxylate oxidase homolog 1 OS=Arabidopsis thaliana OX=3702 GN=At1g06620 PE=2 SV=1//1.39949e-140
GH_A09G2482	gnl|BL_ORD_ID|214214 sp|Q94AR8|LEUC_ARATH 3-isopropylmalate dehydratase large subunit, chloroplastic OS=Arabidopsis thaliana OX=3702 GN=IIL1 PE=1 SV=1//0
GH_A09G2486	gnl|BL_ORD_ID|288892 sp|Q8N573|OXR1_HUMAN Oxidation resistance protein 1 OS=Homo sapiens OX=9606 GN=OXR1 PE=1 SV=2//9.39393e-14
GH_A09G2487	-//-
GH_A09G2497	gnl|BL_ORD_ID|293137 sp|Q9LW57|PAP6_ARATH Plastid-lipid-associated protein 6, chloroplastic OS=Arabidopsis thaliana OX=3702 GN=PAP6 PE=1 SV=1//3.16889e-96
GH_A09G2499	gnl|BL_ORD_ID|64499 sp|O80386|CIP7_ARATH COP1-interacting protein 7 OS=Arabidopsis thaliana OX=3702 GN=CIP7 PE=1 SV=1//2.09043e-62
GH_A09G2500	gnl|BL_ORD_ID|65190 sp|Q9LW62|CKL10_ARATH Casein kinase 1-like protein 10 OS=Arabidopsis thaliana OX=3702 GN=CKL10 PE=2 SV=1//0
GH_A09G2508	gnl|BL_ORD_ID|78956 sp|Q96524|CRY2_ARATH Cryptochrome-2 OS=Arabidopsis thaliana OX=3702 GN=CRY2 PE=1 SV=2//0
GH_A09G2511	gnl|BL_ORD_ID|348430 sp|A3AVH5|RH13_ORYSJ DEAD-box ATP-dependent RNA helicase 13 OS=Oryza sativa subsp. japonica OX=39947 GN=Os04g0510400 PE=2 SV=2//0
GH_A09G2516	gnl|BL_ORD_ID|449022 sp|Q9T0G7|SUVH9_ARATH Histone-lysine N-methyltransferase family member SUVH9 OS=Arabidopsis thaliana OX=3702 GN=SUVH9 PE=1 SV=1//0
GH_A09G2522	gnl|BL_ORD_ID|16285 sp|A2AH22|AMRA1_MOUSE Activating molecule in BECN1-regulated autophagy protein 1 OS=Mus musculus OX=10090 GN=Ambra1 PE=1 SV=1//1.08934e-27
GH_A09G2529	gnl|BL_ORD_ID|426078 sp|F4JAU2|SAC3B_ARATH SAC3 family protein B OS=Arabidopsis thaliana OX=3702 GN=SAC3B PE=1 SV=1//0
GH_A09G2532	gnl|BL_ORD_ID|347094 sp|Q0WPJ7|RF298_ARATH Putative E3 ubiquitin-protein ligase RF298 OS=Arabidopsis thaliana OX=3702 GN=RF298 PE=2 SV=1//1.37221e-140
GH_A09G2539	gnl|BL_ORD_ID|451519 sp|F4IHS2|SYD_ARATH Chromatin structure-remodeling complex protein SYD OS=Arabidopsis thaliana OX=3702 GN=SYD PE=1 SV=1//7.80888e-58
GH_A09G2540	gnl|BL_ORD_ID|7214 sp|P93092|ACP1_CASGL Acyl carrier protein 1, chloroplastic OS=Casuarina glauca OX=3522 GN=ACP1 PE=2 SV=1//2.54175e-43
GH_A09G2544	-//-
GH_A09G2547	gnl|BL_ORD_ID|289251 sp|Q0V7V2|P2C42_ARATH Probable protein phosphatase 2C 42 OS=Arabidopsis thaliana OX=3702 GN=At3g17090 PE=2 SV=1//0
GH_A09G2552	gnl|BL_ORD_ID|435776 sp|Q9C9U5|SIS8_ARATH Probable serine/threonine-protein kinase SIS8 OS=Arabidopsis thaliana OX=3702 GN=SIS8 PE=1 SV=1//7.60283e-112
GH_A09G2561	gnl|BL_ORD_ID|312075 sp|Q5SP90|PP4R3_DANRE Serine/threonine-protein phosphatase 4 regulatory subunit 3 OS=Danio rerio OX=7955 GN=smek1 PE=1 SV=1//3.61586e-136
GH_A09G2565	gnl|BL_ORD_ID|28209 sp|Q940D0|ARR1_ARATH Two-component response regulator ARR1 OS=Arabidopsis thaliana OX=3702 GN=ARR1 PE=1 SV=2//0
GH_A09G2567	gnl|BL_ORD_ID|99298 sp|Q9FJ17|DI197_ARATH Protein DEHYDRATION-INDUCED 19 homolog 7 OS=Arabidopsis thaliana OX=3702 GN=DI19-7 PE=1 SV=2//7.49205e-56
GH_A09G2583	gnl|BL_ORD_ID|284819 sp|Q9M7Z1|ODB2_ARATH Lipoamide acyltransferase component of branched-chain alpha-keto acid dehydrogenase complex, mitochondrial OS=Arabidopsis thaliana OX=3702 GN=BCE2 PE=1 SV=1//0
GH_A09G2586	-//-
GH_A09G2590	-//-
GH_A09G2591	gnl|BL_ORD_ID|207555 sp|Q940B8|KN13A_ARATH Kinesin-like protein KIN-13A OS=Arabidopsis thaliana OX=3702 GN=KIN13A PE=1 SV=1//0
GH_A09G2594	-//-
GH_A09G2601	gnl|BL_ORD_ID|289247 sp|Q9LUS8|P2C40_ARATH Probable protein phosphatase 2C 40 OS=Arabidopsis thaliana OX=3702 GN=At3g16560 PE=2 SV=1//9.56275e-177
GH_A09G2617	gnl|BL_ORD_ID|294290 sp|Q1PDV6|PBL27_ARATH Serine/threonine-protein kinase PBL27 OS=Arabidopsis thaliana OX=3702 GN=PBL27 PE=1 SV=1//0
GH_A09G2622	gnl|BL_ORD_ID|142722 sp|Q9SEE5|GALK1_ARATH Galactokinase OS=Arabidopsis thaliana OX=3702 GN=GAL1 PE=1 SV=2//0
GH_A09G2626	gnl|BL_ORD_ID|496035 sp|Q8RWB8|UPL6_ARATH E3 ubiquitin-protein ligase UPL6 OS=Arabidopsis thaliana OX=3702 GN=UPL6 PE=2 SV=1//0
GH_A09G2632	gnl|BL_ORD_ID|45746 sp|Q9M1P7|BOR2_ARATH Probable boron transporter 2 OS=Arabidopsis thaliana OX=3702 GN=BOR2 PE=2 SV=1//0
GH_A09G2643	gnl|BL_ORD_ID|189506 sp|P24922|IF5A2_NICPL Eukaryotic translation initiation factor 5A-2 OS=Nicotiana plumbaginifolia OX=4092 GN=EIF-5A2 PE=2 SV=1//1.89644e-108
GH_A09G2649	-//-
GH_A09G2656	gnl|BL_ORD_ID|229844 sp|Q9LEZ4|MBP2C_ARATH Protein MICROTUBULE BINDING PROTEIN 2C OS=Arabidopsis thaliana OX=3702 GN=MBP2C PE=1 SV=1//3.93419e-86
GH_A09G2658	gnl|BL_ORD_ID|43407 sp|Q9LEZ3|BIM1_ARATH Transcription factor BIM1 OS=Arabidopsis thaliana OX=3702 GN=BIM1 PE=1 SV=2//1.77777e-87
GH_A09G2659	gnl|BL_ORD_ID|441996 sp|Q9C9C0|SPPA1_ARATH Serine protease SPPA, chloroplastic OS=Arabidopsis thaliana OX=3702 GN=SPPA PE=2 SV=1//0
GH_A09G2660	gnl|BL_ORD_ID|263998 sp|P49592|NC2B_ARATH Protein Dr1 homolog OS=Arabidopsis thaliana OX=3702 GN=DR1 PE=1 SV=1//6.52103e-72
GH_A09G2667	gnl|BL_ORD_ID|323235 sp|Q93Y35|PSMD6_ARATH 26S proteasome non-ATPase regulatory subunit 6 homolog OS=Arabidopsis thaliana OX=3702 GN=RPN7 PE=1 SV=1//0
GH_A09G2673	-//-
GH_A09G2676	gnl|BL_ORD_ID|2001 sp|Q84P23|4CLL9_ARATH 4-coumarate--CoA ligase-like 9 OS=Arabidopsis thaliana OX=3702 GN=4CLL9 PE=1 SV=2//0
GH_A09G2682	gnl|BL_ORD_ID|360160 sp|Q93VI3|RL171_ARATH 60S ribosomal protein L17-1 OS=Arabidopsis thaliana OX=3702 GN=RPL17A PE=2 SV=1//5.09077e-105
GH_A09G2683	-//-
GH_A09G2691	gnl|BL_ORD_ID|380882 sp|P0DKK7|RL7A2_ORYSJ 60S ribosomal protein L7a-2 OS=Oryza sativa subsp. japonica OX=39947 GN=RPL7A-2 PE=2 SV=1//3.56952e-131
GH_A09G2697	gnl|BL_ORD_ID|45688 sp|Q5S1W2|BON2_ARATH Protein BONZAI 2 OS=Arabidopsis thaliana OX=3702 GN=BON2 PE=1 SV=2//0
GH_A09G2705	gnl|BL_ORD_ID|249690 sp|Q9SEC2|MSRA_LACSA Peptide methionine sulfoxide reductase OS=Lactuca sativa OX=4236 PE=2 SV=1//6.03075e-120
GH_A09G2709	gnl|BL_ORD_ID|433508 sp|Q9LU44|SF1_ARATH Splicing factor-like protein 1 OS=Arabidopsis thaliana OX=3702 GN=SF1 PE=1 SV=1//0
GH_A10G0296	gnl|BL_ORD_ID|478739 sp|P21727|TPT_PEA Triose phosphate/phosphate translocator, chloroplastic OS=Pisum sativum OX=3888 PE=1 SV=1//0
GH_A10G0357	gnl|BL_ORD_ID|446199 sp|F4JRP0|STIL3_ARATH Protein STICHEL-like 3 OS=Arabidopsis thaliana OX=3702 GN=At4g18820 PE=3 SV=1//2.30415e-26
GH_A10G0617	gnl|BL_ORD_ID|313682 sp|Q9FZ62|PPSP2_ARATH Inorganic pyrophosphatase 2 OS=Arabidopsis thaliana OX=3702 GN=At1g17710 PE=2 SV=1//4.7828e-131
GH_A10G0678	gnl|BL_ORD_ID|267726 sp|Q766C3|NEP1_NEPGR Aspartic proteinase nepenthesin-1 OS=Nepenthes gracilis OX=150966 GN=nep1 PE=1 SV=1//4.0068e-163
GH_A10G0771	-//-
GH_A10G0872	gnl|BL_ORD_ID|166240 sp|P68428|H32_WHEAT Histone H3.2 OS=Triticum aestivum OX=4565 PE=1 SV=2//1.33995e-78
GH_A10G1370	gnl|BL_ORD_ID|42714 sp|Q9SCV3|BGAL9_ARATH Beta-galactosidase 9 OS=Arabidopsis thaliana OX=3702 GN=BGAL9 PE=2 SV=1//0
GH_A10G2094	gnl|BL_ORD_ID|73574 sp|P28002|COMT1_MEDSA Caffeic acid 3-O-methyltransferase OS=Medicago sativa OX=3879 PE=1 SV=1//5.44497e-107
GH_A10G2228	gnl|BL_ORD_ID|430132 sp|Q93YU5|SEC8_ARATH Exocyst complex component SEC8 OS=Arabidopsis thaliana OX=3702 GN=SEC8 PE=1 SV=1//0
GH_A11G0205	gnl|BL_ORD_ID|166879 sp|F4JP36|HAP2_ARATH Protein HAPLESS 2 OS=Arabidopsis thaliana OX=3702 GN=HAP2 PE=2 SV=1//0
GH_A11G0640	gnl|BL_ORD_ID|234434 sp|Q9FW03|MES11_ARATH Putative methylesterase 11, chloroplastic OS=Arabidopsis thaliana OX=3702 GN=MES11 PE=2 SV=1//7.76764e-162
GH_A11G0748	-//-
GH_A11G0810	gnl|BL_ORD_ID|442635 sp|Q5PP62|SPX3_ARATH SPX domain-containing protein 3 OS=Arabidopsis thaliana OX=3702 GN=SPX3 PE=2 SV=1//1.03691e-101
GH_A11G1155	gnl|BL_ORD_ID|474892 sp|Q6GPW4|TM205_XENLA Transmembrane protein 205 OS=Xenopus laevis OX=8355 GN=tmem205 PE=2 SV=1//2.30601e-28
GH_A11G1275	gnl|BL_ORD_ID|128232 sp|Q8GXU9|FAF2_ARATH Protein FANTASTIC FOUR 2 OS=Arabidopsis thaliana OX=3702 GN=FAF2 PE=2 SV=1//4.44479e-28
GH_A11G1309	gnl|BL_ORD_ID|219290 sp|Q9LF24|LNG1_ARATH Protein LONGIFOLIA 1 OS=Arabidopsis thaliana OX=3702 GN=LNG1 PE=1 SV=1//1.19946e-12
GH_A11G1541	gnl|BL_ORD_ID|48666 sp|Q6F4F5|C724B_ORYSJ Cytochrome P450 724B1 OS=Oryza sativa subsp. japonica OX=39947 GN=CYP724B1 PE=1 SV=1//0
GH_A11G1616	gnl|BL_ORD_ID|79617 sp|Q339N5|CSLH1_ORYSJ Cellulose synthase-like protein H1 OS=Oryza sativa subsp. japonica OX=39947 GN=CSLH1 PE=2 SV=2//0
GH_A11G1631	gnl|BL_ORD_ID|172484 sp|Q9SHJ8|HIBC8_ARATH 3-hydroxyisobutyryl-CoA hydrolase-like protein 5 OS=Arabidopsis thaliana OX=3702 GN=At1g06550 PE=1 SV=2//0
GH_A11G1935	gnl|BL_ORD_ID|64100 sp|Q6NQH9|CID6_ARATH Polyadenylate-binding protein-interacting protein 6 OS=Arabidopsis thaliana OX=3702 GN=CID6 PE=2 SV=1//1.27609e-29
GH_A11G2084	-//-
GH_A11G2617	gnl|BL_ORD_ID|138123 sp|Q67ZB3|FRL3_ARATH FRIGIDA-like protein 3 OS=Arabidopsis thaliana OX=3702 GN=FRL3 PE=1 SV=1//9.24309e-24
GH_A11G2871	gnl|BL_ORD_ID|510118 sp|Q9CAV6|WNK1_ARATH Serine/threonine-protein kinase WNK1 OS=Arabidopsis thaliana OX=3702 GN=WNK1 PE=1 SV=1//0
GH_A12G0034	gnl|BL_ORD_ID|15528 sp|Q9SPL5|AMP21_MACIN Vicilin-like antimicrobial peptides 2-1 OS=Macadamia integrifolia OX=60698 GN=AMP2-1 PE=2 SV=1//2.54e-108
GH_A12G0558	gnl|BL_ORD_ID|294297 sp|Q0WRY5|PBL7_ARATH Probable serine/threonine-protein kinase PBL7 OS=Arabidopsis thaliana OX=3702 GN=PBL7 PE=1 SV=1//1.049e-63
GH_A12G0631	gnl|BL_ORD_ID|426630 sp|Q9SPV4|SAMT_CLABR Salicylate carboxymethyltransferase OS=Clarkia breweri OX=36903 GN=SAMT PE=1 SV=1//5.52062e-170
GH_A12G0741	-//-
GH_A12G1084	gnl|BL_ORD_ID|133107 sp|Q9FL53|FLA21_ARATH Fasciclin-like arabinogalactan protein 21 OS=Arabidopsis thaliana OX=3702 GN=FLA21 PE=2 SV=1//4.15014e-09
GH_A12G1109	gnl|BL_ORD_ID|554564 sp|Q9M202|ZAT9_ARATH Zinc finger protein ZAT9 OS=Arabidopsis thaliana OX=3702 GN=ZAT9 PE=2 SV=1//1.07953e-59
GH_A12G1126	gnl|BL_ORD_ID|313688 sp|Q20390|PPT1_CAEEL Palmitoyl-protein thioesterase 1 OS=Caenorhabditis elegans OX=6239 GN=ppt-1 PE=2 SV=2//2.55008e-45
GH_A12G1380	gnl|BL_ORD_ID|14422 sp|Q94G86|ALL9_OLEEU Glucan endo-1,3-beta-D-glucosidase OS=Olea europaea OX=4146 GN=OLE9 PE=1 SV=1//2.15632e-30
GH_A12G1424	gnl|BL_ORD_ID|499707 sp|Q8LGG8|USPAL_ARATH Universal stress protein A-like protein OS=Arabidopsis thaliana OX=3702 GN=At3g01520 PE=1 SV=2//4.81939e-10
GH_A12G1650	gnl|BL_ORD_ID|48642 sp|Q9LIP4|C71BX_ARATH Cytochrome P450 71B36 OS=Arabidopsis thaliana OX=3702 GN=CYP71B36 PE=3 SV=1//1.64456e-175
GH_A12G1704	gnl|BL_ORD_ID|178020 sp|Q43386|HMGYA_ARATH HMG-Y-related protein A OS=Arabidopsis thaliana OX=3702 GN=HMGA PE=1 SV=1//1.21155e-27
GH_A12G1705	gnl|BL_ORD_ID|178020 sp|Q43386|HMGYA_ARATH HMG-Y-related protein A OS=Arabidopsis thaliana OX=3702 GN=HMGA PE=1 SV=1//8.58025e-28
GH_A12G1737	gnl|BL_ORD_ID|181041 sp|Q9S7U5|HSFA8_ARATH Heat stress transcription factor A-8 OS=Arabidopsis thaliana OX=3702 GN=HSFA8 PE=2 SV=1//2.67853e-101
GH_A12G1752	gnl|BL_ORD_ID|508736 sp|Q9LSZ3|VUP1_ARATH Vascular-related unknown protein 1 OS=Arabidopsis thaliana OX=3702 GN=VUP1 PE=2 SV=1//2.87709e-24
GH_A12G1871	gnl|BL_ORD_ID|14679 sp|Q9LS46|ALMT9_ARATH Aluminum-activated malate transporter 9 OS=Arabidopsis thaliana OX=3702 GN=ALMT9 PE=2 SV=1//0
GH_A12G1987	-//-
GH_A12G2176	gnl|BL_ORD_ID|306297 sp|O65660|PLAT1_ARATH PLAT domain-containing protein 1 OS=Arabidopsis thaliana OX=3702 GN=PLAT1 PE=1 SV=1//6.03918e-45
GH_A12G2277	gnl|BL_ORD_ID|3942 sp|Q8LPK2|AB2B_ARATH ABC transporter B family member 2 OS=Arabidopsis thaliana OX=3702 GN=ABCB2 PE=1 SV=3//0
GH_A12G2600	gnl|BL_ORD_ID|148261 sp|Q9FJ25|GDL81_ARATH GDSL esterase/lipase At5g41890 OS=Arabidopsis thaliana OX=3702 GN=At5g41890 PE=3 SV=1//2.93486e-161
GH_A12G2752	gnl|BL_ORD_ID|302390 sp|A7PZL3|PGLR_VITVI Probable polygalacturonase OS=Vitis vinifera OX=29760 GN=GSVIVT00026920001 PE=1 SV=1//0
GH_A12G2927	gnl|BL_ORD_ID|92746 sp|P54767|DCE_SOLLC Glutamate decarboxylase OS=Solanum lycopersicum OX=4081 PE=2 SV=1//0
GH_A13G0349	gnl|BL_ORD_ID|13254 sp|Q38898|AKT2_ARATH Potassium channel AKT2/3 OS=Arabidopsis thaliana OX=3702 GN=AKT2 PE=1 SV=1//0
GH_A13G0396	gnl|BL_ORD_ID|210675 sp|Q9LJK3|LAG12_ARATH LAG1 longevity assurance homolog 2 OS=Arabidopsis thaliana OX=3702 GN=LAG2 PE=1 SV=1//3.59955e-137
GH_A13G0690	gnl|BL_ORD_ID|474059 sp|P47980|TIS11_DROME Protein TIS11 OS=Drosophila melanogaster OX=7227 GN=Tis11 PE=2 SV=2//1.68928e-07
GH_A13G0799	-//-
GH_A13G0863	gnl|BL_ORD_ID|2469 sp|Q9LMX8|6PGL1_ARATH Probable 6-phosphogluconolactonase 1 OS=Arabidopsis thaliana OX=3702 GN=At1g13700 PE=2 SV=1//5.08979e-132
GH_A13G0882	gnl|BL_ORD_ID|497257 sp|Q9ZPR7|UPS1_ARATH Ureide permease 1 OS=Arabidopsis thaliana OX=3702 GN=UPS1 PE=1 SV=1//0
GH_A13G2416	gnl|BL_ORD_ID|252768 sp|Q10PP8|MTP4_ORYSJ Metal tolerance protein 4 OS=Oryza sativa subsp. japonica OX=39947 GN=MTP4 PE=2 SV=1//0
GH_D01G0008	gnl|BL_ORD_ID|117313 sp|Q9SYY4|ELO3L_ARATH Elongation of fatty acids protein 3-like OS=Arabidopsis thaliana OX=3702 GN=HOS3 PE=2 SV=1//6.73047e-23
GH_D01G0049	gnl|BL_ORD_ID|299467 sp|Q8GX23|PERK5_ARATH Proline-rich receptor-like protein kinase PERK5 OS=Arabidopsis thaliana OX=3702 GN=PERK5 PE=2 SV=1//2.92508e-158
GH_D01G0131	gnl|BL_ORD_ID|209360 sp|Q8H0T9|KTNB1_ARATH Katanin p80 WD40 repeat-containing subunit B1 homolog OS=Arabidopsis thaliana OX=3702 GN=At5g23430 PE=2 SV=3//0
GH_D01G0216	gnl|BL_ORD_ID|223445 sp|Q9FPJ5|LRR1_ARATH Leucine-rich repeat protein 1 OS=Arabidopsis thaliana OX=3702 GN=LRR1 PE=1 SV=1//1.7535e-78
GH_D01G0229	gnl|BL_ORD_ID|210606 sp|Q8LKS5|LACS7_ARATH Long chain acyl-CoA synthetase 7, peroxisomal OS=Arabidopsis thaliana OX=3702 GN=LACS7 PE=1 SV=2//0
GH_D01G0257	gnl|BL_ORD_ID|294290 sp|Q1PDV6|PBL27_ARATH Serine/threonine-protein kinase PBL27 OS=Arabidopsis thaliana OX=3702 GN=PBL27 PE=1 SV=1//0
GH_D01G0401	gnl|BL_ORD_ID|106629 sp|O82484|DRL23_ARATH Putative disease resistance protein At4g10780 OS=Arabidopsis thaliana OX=3702 GN=At4g10780 PE=3 SV=1//1.46748e-77
GH_D01G0626	gnl|BL_ORD_ID|487590 sp|P24805|TSJT1_TOBAC Stem-specific protein TSJT1 OS=Nicotiana tabacum OX=4097 GN=TSJT1 PE=2 SV=1//1.86264e-34
GH_D01G0976	gnl|BL_ORD_ID|252758 sp|Q0WU02|MTP10_ARATH Metal tolerance protein 10 OS=Arabidopsis thaliana OX=3702 GN=MTP10 PE=2 SV=1//0
GH_D01G1001	gnl|BL_ORD_ID|555332 sp|O81123|ZIP1_ARATH Zinc transporter 1 OS=Arabidopsis thaliana OX=3702 GN=ZIP1 PE=2 SV=1//7.37998e-112
GH_D01G1398	-//-
GH_D01G1412	gnl|BL_ORD_ID|556956 sp|Q9SVY1|ZWIP2_ARATH Zinc finger protein WIP2 OS=Arabidopsis thaliana OX=3702 GN=WIP2 PE=1 SV=1//1.93112e-122
GH_D01G1460	-//-
GH_D01G2178	-//-
GH_D01G2255	gnl|BL_ORD_ID|3923 sp|Q93YS4|AB22G_ARATH ABC transporter G family member 22 OS=Arabidopsis thaliana OX=3702 GN=ABCG22 PE=1 SV=1//0
GH_D01G2269	gnl|BL_ORD_ID|45235 sp|Q9SJ56|BLH1_ARATH BEL1-like homeodomain protein 1 OS=Arabidopsis thaliana OX=3702 GN=BLH1 PE=1 SV=1//1.79622e-167
GH_D01G2341	gnl|BL_ORD_ID|13876 sp|Q9SJQ9|ALFC6_ARATH Fructose-bisphosphate aldolase 6, cytosolic OS=Arabidopsis thaliana OX=3702 GN=FBA6 PE=1 SV=1//0
GH_D02G0160	-//-
GH_D02G0192	gnl|BL_ORD_ID|132915 sp|Q43207|FKB70_WHEAT 70 kDa peptidyl-prolyl isomerase OS=Triticum aestivum OX=4565 GN=FKBP70 PE=1 SV=1//1.73544e-171
GH_D02G0197	-//-
GH_D02G0428	-//-
GH_D02G0429	-//-
GH_D02G0660	gnl|BL_ORD_ID|438164 sp|Q93X17|SNAK2_SOLTU Snakin-2 OS=Solanum tuberosum OX=4113 GN=SN2 PE=1 SV=1//3.58705e-10
GH_D02G0747	gnl|BL_ORD_ID|40648 sp|P00303|BABL_CUCSA Basic blue protein OS=Cucumis sativus OX=3659 PE=1 SV=1//9.27107e-45
GH_D02G0813	gnl|BL_ORD_ID|494289 sp|Q9C521|UGAL1_ARATH UDP-galactose transporter 1 OS=Arabidopsis thaliana OX=3702 GN=UDP-GALT1 PE=2 SV=1//0
GH_D02G0918	gnl|BL_ORD_ID|29381 sp|Q8GXG1|ASPGB_ARATH Probable isoaspartyl peptidase/L-asparaginase 2 OS=Arabidopsis thaliana OX=3702 GN=At3g16150 PE=2 SV=2//0
GH_D02G1162	-//-
GH_D02G1243	gnl|BL_ORD_ID|326019 sp|Q9SX20|PTR18_ARATH Protein NRT1/ PTR FAMILY 3.1 OS=Arabidopsis thaliana OX=3702 GN=NPF3.1 PE=2 SV=1//0
GH_D02G1363	gnl|BL_ORD_ID|427308 sp|Q9AST3|SBH2_ARATH Sphinganine C4-monooxygenase 2 OS=Arabidopsis thaliana OX=3702 GN=SBH2 PE=1 SV=1//1.07231e-94
GH_D02G1472	gnl|BL_ORD_ID|299356 sp|O23044|PER3_ARATH Peroxidase 3 OS=Arabidopsis thaliana OX=3702 GN=PER3 PE=2 SV=1//1.28062e-157
GH_D02G1659	gnl|BL_ORD_ID|220351 sp|Q9CAG3|LOX6_ARATH Lipoxygenase 6, chloroplastic OS=Arabidopsis thaliana OX=3702 GN=LOX6 PE=2 SV=1//0
GH_D02G1889	gnl|BL_ORD_ID|449334 sp|Q9FY94|SWT15_ARATH Bidirectional sugar transporter SWEET15 OS=Arabidopsis thaliana OX=3702 GN=SWEET15 PE=1 SV=1//8.16732e-130
GH_D02G2021	gnl|BL_ORD_ID|529822 sp|Q9ZR08|Y4230_ARATH G-type lectin S-receptor-like serine/threonine-protein kinase At4g03230 OS=Arabidopsis thaliana OX=3702 GN=At4g03230 PE=3 SV=3//6.34957e-81
GH_D02G2225	gnl|BL_ORD_ID|55192 sp|P42751|CCD11_ARATH Cyclin-D1-1 OS=Arabidopsis thaliana OX=3702 GN=CYCD1-1 PE=1 SV=3//1.42351e-57
GH_D03G0306	-//-
GH_D03G0374	gnl|BL_ORD_ID|3902 sp|Q94FB9|AB1D_ARATH ABC transporter D family member 1 OS=Arabidopsis thaliana OX=3702 GN=ABCC1 PE=1 SV=1//0
GH_D03G0439	gnl|BL_ORD_ID|124005 sp|Q0CR35|EXGA_ASPTN Probable glucan 1,3-beta-glucosidase A OS=Aspergillus terreus (strain NIH 2624 / FGSC A1156) OX=341663 GN=exgA PE=3 SV=1//2.69604e-38
GH_D03G0516	-//-
GH_D03G0683	gnl|BL_ORD_ID|449187 sp|Q8L9J7|SWET1_ARATH Bidirectional sugar transporter SWEET1 OS=Arabidopsis thaliana OX=3702 GN=SWEET1 PE=1 SV=1//1.73969e-129
GH_D03G0763	gnl|BL_ORD_ID|448961 sp|Q9LW86|SUT34_ARATH Probable sulfate transporter 3.4 OS=Arabidopsis thaliana OX=3702 GN=SULTR3;4 PE=2 SV=1//0
GH_D03G1018	gnl|BL_ORD_ID|163576 sp|Q9C882|GTL1_ARATH Trihelix transcription factor GTL1 OS=Arabidopsis thaliana OX=3702 GN=GTL1 PE=1 SV=2//3.83702e-18
GH_D03G1092	-//-
GH_D03G1174	gnl|BL_ORD_ID|308325 sp|Q9FXD8|PLY5_ARATH Probable pectate lyase 5 OS=Arabidopsis thaliana OX=3702 GN=At1g67750 PE=2 SV=2//0
GH_D03G1591	gnl|BL_ORD_ID|267971 sp|Q84VY2|NET4B_ARATH Protein NETWORKED 4B OS=Arabidopsis thaliana OX=3702 GN=NET4B PE=2 SV=1//2.58669e-55
GH_D03G1673	gnl|BL_ORD_ID|180529 sp|P27323|HS901_ARATH Heat shock protein 90-1 OS=Arabidopsis thaliana OX=3702 GN=HSP90-1 PE=1 SV=3//0
GH_D03G1739	gnl|BL_ORD_ID|428086 sp|Q9CAN3|SCL28_ARATH Scarecrow-like protein 28 OS=Arabidopsis thaliana OX=3702 GN=SCL28 PE=1 SV=1//0
GH_D03G1918	gnl|BL_ORD_ID|240096 sp|Q9FJU4|MIOX5_ARATH Inositol oxygenase 5 OS=Arabidopsis thaliana OX=3702 GN=MIOX5 PE=2 SV=1//3.44951e-141
GH_D04G0155	gnl|BL_ORD_ID|528270 sp|Q9LYL9|Y3623_ARATH BTB/POZ domain-containing protein At3g56230 OS=Arabidopsis thaliana OX=3702 GN=At3g56230 PE=2 SV=1//1.53544e-106
GH_D04G0266	gnl|BL_ORD_ID|555056 sp|Q9SWF9|ZFNL_PEA Zinc finger CCCH domain-containing protein ZFN-like OS=Pisum sativum OX=3888 PE=2 SV=1//1.77551e-14
GH_D04G0535	gnl|BL_ORD_ID|3866 sp|Q9LHD1|AB15B_ARATH ABC transporter B family member 15 OS=Arabidopsis thaliana OX=3702 GN=ABCB15 PE=3 SV=1//1.23556e-97
GH_D04G0747	gnl|BL_ORD_ID|59304 sp|F4HVY0|CER1_ARATH Protein ECERIFERUM 1 OS=Arabidopsis thaliana OX=3702 GN=CER1 PE=1 SV=1//0
GH_D04G1508	gnl|BL_ORD_ID|163309 sp|Q9FUS8|GSTUH_ARATH Glutathione S-transferase U17 OS=Arabidopsis thaliana OX=3702 GN=GSTU17 PE=2 SV=1//1.02172e-78
GH_D04G1638	gnl|BL_ORD_ID|48810 sp|Q9FMY1|C86B1_ARATH Cytochrome P450 86B1 OS=Arabidopsis thaliana OX=3702 GN=CYP86B1 PE=2 SV=1//0
GH_D04G1875	gnl|BL_ORD_ID|510647 sp|Q4PT23|WTR6_ARATH WAT1-related protein At1g25270 OS=Arabidopsis thaliana OX=3702 GN=At1g25270 PE=2 SV=1//9.48329e-83
GH_D05G0083	gnl|BL_ORD_ID|92194 sp|A2XV58|DCAM_ORYSI S-adenosylmethionine decarboxylase proenzyme OS=Oryza sativa subsp. indica OX=39946 GN=SAMDC PE=2 SV=2//6.6485e-125
GH_D05G0132	-//-
GH_D05G0431	gnl|BL_ORD_ID|147545 sp|O49954|GCSP_SOLTU Glycine dehydrogenase (decarboxylating), mitochondrial OS=Solanum tuberosum OX=4113 GN=GDCSP PE=2 SV=1//0
GH_D05G0594	gnl|BL_ORD_ID|429270 sp|Q93ZE8|SDF2_ARATH Stromal cell-derived factor 2-like protein OS=Arabidopsis thaliana OX=3702 GN=SDF2 PE=1 SV=1//2.93085e-112
GH_D05G0863	gnl|BL_ORD_ID|165961 sp|Q9LQQ4|H2B1_ARATH Histone H2B.1 OS=Arabidopsis thaliana OX=3702 GN=At1g07790 PE=1 SV=3//2.79084e-62
GH_D05G0885	gnl|BL_ORD_ID|53212 sp|Q93Z81|CAX3_ARATH Vacuolar cation/proton exchanger 3 OS=Arabidopsis thaliana OX=3702 GN=CAX3 PE=1 SV=1//3.04413e-157
GH_D05G1253	gnl|BL_ORD_ID|28830 sp|Q9LYE3|ASI1_ARATH Protein ANTI-SILENCING 1 OS=Arabidopsis thaliana OX=3702 GN=ASI1 PE=4 SV=2//2.19799e-34
GH_D05G1347	gnl|BL_ORD_ID|240093 sp|Q8L799|MIOX1_ARATH Inositol oxygenase 1 OS=Arabidopsis thaliana OX=3702 GN=MIOX1 PE=2 SV=1//2.89696e-176
GH_D05G1479	gnl|BL_ORD_ID|46509 sp|Q9FHE4|BRG1_ARATH BOI-related E3 ubiquitin-protein ligase 1 OS=Arabidopsis thaliana OX=3702 GN=BRG1 PE=1 SV=1//3.56204e-67
GH_D05G1770	gnl|BL_ORD_ID|438724 sp|Q8GYK2|SOBRL_ARATH Probable carboxylesterase SOBER1-like OS=Arabidopsis thaliana OX=3702 GN=At4g22300 PE=2 SV=1//6.70478e-130
GH_D05G1796	gnl|BL_ORD_ID|245854 sp|Q8GYX3|MP705_ARATH Microtubule-associated protein 70-5 OS=Arabidopsis thaliana OX=3702 GN=MAP70.5 PE=1 SV=1//1.69998e-174
GH_D05G1955	-//-
GH_D05G2061	gnl|BL_ORD_ID|16415 sp|P17859|AMYA_VIGMU Alpha-amylase OS=Vigna mungo OX=3915 GN=AMY1.1 PE=2 SV=1//0
GH_D05G2217	gnl|BL_ORD_ID|81435 sp|Q05609|CTR1_ARATH Serine/threonine-protein kinase CTR1 OS=Arabidopsis thaliana OX=3702 GN=CTR1 PE=1 SV=1//6.57187e-59
GH_D05G2303	gnl|BL_ORD_ID|121458 sp|Q803I2|ERGI3_DANRE Endoplasmic reticulum-Golgi intermediate compartment protein 3 OS=Danio rerio OX=7955 GN=ergic3 PE=2 SV=1//1.05158e-130
GH_D05G2484	gnl|BL_ORD_ID|499126 sp|Q9SZ96|URGT5_ARATH UDP-rhamnose/UDP-galactose transporter 5 OS=Arabidopsis thaliana OX=3702 GN=URGT5 PE=1 SV=1//1.56991e-176
GH_D05G2543	gnl|BL_ORD_ID|11815 sp|Q38836|AGL11_ARATH Agamous-like MADS-box protein AGL11 OS=Arabidopsis thaliana OX=3702 GN=AGL11 PE=1 SV=1//1.14981e-120
GH_D05G2544	gnl|BL_ORD_ID|42708 sp|Q9FFN4|BGAL6_ARATH Beta-galactosidase 6 OS=Arabidopsis thaliana OX=3702 GN=BGAL6 PE=2 SV=1//0
GH_D05G2749	gnl|BL_ORD_ID|499126 sp|Q9SZ96|URGT5_ARATH UDP-rhamnose/UDP-galactose transporter 5 OS=Arabidopsis thaliana OX=3702 GN=URGT5 PE=1 SV=1//0
GH_D05G2971	gnl|BL_ORD_ID|436155 sp|Q9SU40|SKU5_ARATH Monocopper oxidase-like protein SKU5 OS=Arabidopsis thaliana OX=3702 GN=SKU5 PE=1 SV=1//2.84922e-153
GH_D05G3378	-//-
GH_D05G3500	gnl|BL_ORD_ID|58249 sp|Q6XBF8|CDR1_ARATH Aspartic proteinase CDR1 OS=Arabidopsis thaliana OX=3702 GN=CDR1 PE=1 SV=1//3.56451e-72
GH_D05G3931	gnl|BL_ORD_ID|339086 sp|Q642R9|RB3GP_XENLA Rab3 GTPase-activating protein catalytic subunit OS=Xenopus laevis OX=8355 GN=rab3gap1 PE=2 SV=1//1.12231e-40
GH_D06G0003	gnl|BL_ORD_ID|46512 sp|Q9LDD1|BRG3_ARATH Probable BOI-related E3 ubiquitin-protein ligase 3 OS=Arabidopsis thaliana OX=3702 GN=BRG3 PE=1 SV=1//7.55317e-21
GH_D06G0082	gnl|BL_ORD_ID|305638 sp|Q55CU8|PITC_DICDI Phosphatidylinositol transfer protein 3 OS=Dictyostelium discoideum OX=44689 GN=pitC PE=2 SV=1//1.19277e-34
GH_D06G0190	gnl|BL_ORD_ID|207603 sp|A0A068FIK2|KN4A_GOSHI Kinesin-like protein KIN-4A OS=Gossypium hirsutum OX=3635 GN=KIN4A PE=2 SV=1//0
GH_D06G0346	gnl|BL_ORD_ID|10847 sp|Q9SK86|ADHL1_ARATH Alcohol dehydrogenase-like 1 OS=Arabidopsis thaliana OX=3702 GN=At1g22430 PE=2 SV=1//2.02346e-164
GH_D06G0466	gnl|BL_ORD_ID|287658 sp|Q942A1|ORR4_ORYSJ Two-component response regulator ORR4 OS=Oryza sativa subsp. japonica OX=39947 GN=RR4 PE=2 SV=1//1.15932e-48
GH_D06G0498	-//-
GH_D06G0543	gnl|BL_ORD_ID|172453 sp|Q93ZH9|HHP1_ARATH Heptahelical transmembrane protein 1 OS=Arabidopsis thaliana OX=3702 GN=HHP1 PE=1 SV=1//1.65984e-104
GH_D06G0606	gnl|BL_ORD_ID|13242 sp|Q38998|AKT1_ARATH Potassium channel AKT1 OS=Arabidopsis thaliana OX=3702 GN=AKT1 PE=1 SV=2//0
GH_D06G0868	gnl|BL_ORD_ID|294274 sp|O64842|PBL12_ARATH Probable serine/threonine-protein kinase PBL12 OS=Arabidopsis thaliana OX=3702 GN=PBL12 PE=2 SV=1//5.61544e-176
GH_D06G2140	gnl|BL_ORD_ID|14233 sp|Q9LTW0|ALIS1_ARATH ALA-interacting subunit 1 OS=Arabidopsis thaliana OX=3702 GN=ALIS1 PE=1 SV=1//1.12238e-160
GH_D06G2160	gnl|BL_ORD_ID|279345 sp|Q6GQ71|NUF2B_XENLA Kinetochore protein Nuf2-B OS=Xenopus laevis OX=8355 GN=nuf2-b PE=2 SV=2//7.79249e-12
GH_D06G2341	gnl|BL_ORD_ID|382726 sp|Q9FZA0|RLF4_ARATH Protein RALF-like 4 OS=Arabidopsis thaliana OX=3702 GN=RALFL4 PE=3 SV=1//1.58612e-15
GH_D06G2397	gnl|BL_ORD_ID|40570 sp|Q9FGK4|B561J_ARATH Cytochrome b561 and DOMON domain-containing protein At5g47530 OS=Arabidopsis thaliana OX=3702 GN=At5g47530 PE=2 SV=1//2.48037e-176
GH_D07G0087	gnl|BL_ORD_ID|106577 sp|Q9LYD3|DREB3_ARATH Dehydration-responsive element-binding protein 3 OS=Arabidopsis thaliana OX=3702 GN=DREB3 PE=2 SV=1//6.40034e-56
GH_D07G0148	gnl|BL_ORD_ID|259682 sp|F4K5J1|MYO17_ARATH Myosin-17 OS=Arabidopsis thaliana OX=3702 GN=XI-K PE=1 SV=2//0
GH_D07G1262	gnl|BL_ORD_ID|240592 sp|Q94KB7|MLO6_ARATH MLO-like protein 6 OS=Arabidopsis thaliana OX=3702 GN=MLO6 PE=2 SV=2//0
GH_D07G1605	gnl|BL_ORD_ID|554564 sp|Q9M202|ZAT9_ARATH Zinc finger protein ZAT9 OS=Arabidopsis thaliana OX=3702 GN=ZAT9 PE=2 SV=1//3.37827e-62
GH_D07G1949	gnl|BL_ORD_ID|385417 sp|Q9C699|RLP7_ARATH Receptor-like protein 7 OS=Arabidopsis thaliana OX=3702 GN=RLP7 PE=3 SV=2//6.95446e-172
GH_D07G2499	gnl|BL_ORD_ID|141402 sp|P37830|G6PD_SOLTU Glucose-6-phosphate 1-dehydrogenase, cytoplasmic isoform OS=Solanum tuberosum OX=4113 GN=G6PDH PE=2 SV=1//0
GH_D08G0035	gnl|BL_ORD_ID|165747 sp|Q9LZ46|H2A4_ARATH Probable histone H2A.4 OS=Arabidopsis thaliana OX=3702 GN=At5g02560 PE=1 SV=1//1.28976e-53
GH_D08G0077	gnl|BL_ORD_ID|26478 sp|Q9SGD6|AROD6_ARATH Arogenate dehydratase/prephenate dehydratase 6, chloroplastic OS=Arabidopsis thaliana OX=3702 GN=ADT6 PE=1 SV=1//0
GH_D08G0124	-//-
GH_D08G0125	gnl|BL_ORD_ID|311575 sp|Q9ZUY1|PP173_ARATH Pentatricopeptide repeat-containing protein At2g27800, mitochondrial OS=Arabidopsis thaliana OX=3702 GN=At2g27800 PE=3 SV=2//1.12547e-162
GH_D08G0632	gnl|BL_ORD_ID|56830 sp|O80513|CCU41_ARATH Cyclin-U4-1 OS=Arabidopsis thaliana OX=3702 GN=CYCU4-1 PE=1 SV=1//8.73247e-82
GH_D08G1087	gnl|BL_ORD_ID|548336 sp|O64864|YLS3_ARATH Protein YLS3 OS=Arabidopsis thaliana OX=3702 GN=YLS3 PE=2 SV=1//1.81279e-07
GH_D08G1259	gnl|BL_ORD_ID|100229 sp|Q9ZSA7|DLO2_ARATH Protein DMR6-LIKE OXYGENASE 2 OS=Arabidopsis thaliana OX=3702 GN=DLO2 PE=2 SV=1//9.7543e-172
GH_D08G1481	gnl|BL_ORD_ID|3919 sp|Q9M1Q9|AB21B_ARATH ABC transporter B family member 21 OS=Arabidopsis thaliana OX=3702 GN=ABCB21 PE=1 SV=2//0
GH_D08G1518	gnl|BL_ORD_ID|64476 sp|Q67XD9|CINV2_ARATH Alkaline/neutral invertase CINV2 OS=Arabidopsis thaliana OX=3702 GN=CINV2 PE=1 SV=1//0
GH_D08G1695	gnl|BL_ORD_ID|428401 sp|Q0WRX3|SCP40_ARATH Serine carboxypeptidase-like 40 OS=Arabidopsis thaliana OX=3702 GN=SCPL40 PE=2 SV=2//0
GH_D08G1767	gnl|BL_ORD_ID|4043 sp|Q949P1|ABAH1_ARATH Abscisic acid 8&apos;-hydroxylase 1 OS=Arabidopsis thaliana OX=3702 GN=CYP707A1 PE=2 SV=1//0
GH_D08G1932	gnl|BL_ORD_ID|279337 sp|Q8L7W2|NUDT8_ARATH Nudix hydrolase 8 OS=Arabidopsis thaliana OX=3702 GN=NUDT8 PE=2 SV=2//5.1432e-151
GH_D08G2121	gnl|BL_ORD_ID|165815 sp|O65759|H2AX_CICAR Histone H2AX OS=Cicer arietinum OX=3827 GN=HIS2A PE=2 SV=1//1.1203e-53
GH_D08G2198	-//-
GH_D08G2203	gnl|BL_ORD_ID|13794 sp|Q8RWW0|ALE2_ARATH Receptor-like serine/threonine-protein kinase ALE2 OS=Arabidopsis thaliana OX=3702 GN=ALE2 PE=1 SV=1//0
GH_D08G2603	gnl|BL_ORD_ID|233157 sp|Q9FT73|MED34_ARATH Mediator of RNA polymerase II transcription subunit 34 OS=Arabidopsis thaliana OX=3702 GN=MED34 PE=1 SV=1//0
GH_D08G2718	gnl|BL_ORD_ID|166240 sp|P68428|H32_WHEAT Histone H3.2 OS=Triticum aestivum OX=4565 PE=1 SV=2//1.33995e-78
GH_D09G0008	gnl|BL_ORD_ID|444442 sp|P43308|SSRB_HUMAN Translocon-associated protein subunit beta OS=Homo sapiens OX=9606 GN=SSR2 PE=1 SV=1//3.66818e-07
GH_D09G0019	gnl|BL_ORD_ID|3844 sp|Q9MAH4|AB10G_ARATH ABC transporter G family member 10 OS=Arabidopsis thaliana OX=3702 GN=ABCG10 PE=3 SV=1//4.18903e-27
GH_D09G0029	gnl|BL_ORD_ID|230395 sp|B8BKI8|MCM2_ORYSI DNA replication licensing factor MCM2 OS=Oryza sativa subsp. indica OX=39946 GN=OsI_36121 PE=3 SV=1//0
GH_D09G0038	gnl|BL_ORD_ID|466200 sp|Q6DR10|TBL43_ARATH Protein trichome birefringence-like 43 OS=Arabidopsis thaliana OX=3702 GN=TBL43 PE=2 SV=1//7.73391e-148
GH_D09G0122	gnl|BL_ORD_ID|69308 sp|O65718|CNGC2_ARATH Cyclic nucleotide-gated ion channel 2 OS=Arabidopsis thaliana OX=3702 GN=CNGC2 PE=1 SV=1//0
GH_D09G0168	gnl|BL_ORD_ID|437400 sp|Q9FJL0|SMC4_ARATH Structural maintenance of chromosomes protein 4 OS=Arabidopsis thaliana OX=3702 GN=SMC4 PE=1 SV=1//0
GH_D09G0357	gnl|BL_ORD_ID|348177 sp|Q9LY87|RGLG2_ARATH E3 ubiquitin-protein ligase RGLG2 OS=Arabidopsis thaliana OX=3702 GN=RGLG2 PE=1 SV=1//0
GH_D09G0441	gnl|BL_ORD_ID|518648 sp|F4I9J7|Y14_ARATH RNA-binding protein Y14 OS=Arabidopsis thaliana OX=3702 GN=Y14 PE=1 SV=1//3.30689e-11
GH_D09G0442	gnl|BL_ORD_ID|48299 sp|Q9SD34|C3H44_ARATH Zinc finger CCCH domain-containing protein 44 OS=Arabidopsis thaliana OX=3702 GN=At3g51120 PE=2 SV=3//1.70125e-15
GH_D09G0443	gnl|BL_ORD_ID|205128 sp|P37769|KDUD_ECOLI 2-dehydro-3-deoxy-D-gluconate 5-dehydrogenase OS=Escherichia coli (strain K12) OX=83333 GN=kduD PE=1 SV=2//1.68295e-18
GH_D09G0455	gnl|BL_ORD_ID|466673 sp|Q9LSD5|TCP20_ARATH Transcription factor TCP20 OS=Arabidopsis thaliana OX=3702 GN=TCP20 PE=1 SV=1//1.47486e-75
GH_D09G0461	-//-
GH_D09G0464	gnl|BL_ORD_ID|396764 sp|Q9CSU0|RPR1B_MOUSE Regulation of nuclear pre-mRNA domain-containing protein 1B OS=Mus musculus OX=10090 GN=Rprd1b PE=1 SV=2//4.69378e-26
GH_D09G0470	gnl|BL_ORD_ID|554929 sp|Q0WQK2|ZDHC9_ARATH Probable protein S-acyltransferase 7 OS=Arabidopsis thaliana OX=3702 GN=PAT07 PE=1 SV=1//0
GH_D09G0475	gnl|BL_ORD_ID|526430 sp|O82368|Y2988_ARATH Uncharacterized protein At2g29880 OS=Arabidopsis thaliana OX=3702 GN=At2g29880 PE=2 SV=1//6.11036e-08
GH_D09G0802	gnl|BL_ORD_ID|428377 sp|Q5W727|SCP26_ORYSJ Serine carboxypeptidase-like 26 OS=Oryza sativa subsp. japonica OX=39947 GN=SCP26 PE=2 SV=1//0
GH_D09G1021	gnl|BL_ORD_ID|287145 sp|Q38899|ORC2_ARATH Origin of replication complex subunit 2 OS=Arabidopsis thaliana OX=3702 GN=ORC2 PE=1 SV=1//9.52565e-15
GH_D09G1500	-//-
GH_D09G1807	gnl|BL_ORD_ID|194618 sp|O80560|IP5PC_ARATH Type I inositol polyphosphate 5-phosphatase 12 OS=Arabidopsis thaliana OX=3702 GN=IP5P12 PE=1 SV=2//0
GH_D09G1875	gnl|BL_ORD_ID|42110 sp|Q8GZ13|BEE1_ARATH Transcription factor BEE 1 OS=Arabidopsis thaliana OX=3702 GN=BEE1 PE=2 SV=1//6.27582e-57
GH_D09G2486	-//-
GH_D09G2641	gnl|BL_ORD_ID|48270 sp|P93755|C3H30_ARATH Zinc finger CCCH domain-containing protein 30 OS=Arabidopsis thaliana OX=3702 GN=At2g41900 PE=1 SV=2//0
GH_D10G0145	gnl|BL_ORD_ID|313624 sp|Q8LE47|PPR87_ARATH Pentatricopeptide repeat-containing protein At1g61870, mitochondrial OS=Arabidopsis thaliana OX=3702 GN=PPR336 PE=2 SV=2//3.97961e-163
GH_D10G0146	gnl|BL_ORD_ID|294286 sp|F4JEQ2|PBL23_ARATH Probable serine/threonine-protein kinase PBL23 OS=Arabidopsis thaliana OX=3702 GN=PBL23 PE=2 SV=1//4.79978e-161
GH_D10G0380	gnl|BL_ORD_ID|337470 sp|Q9FK68|RAA1C_ARATH Ras-related protein RABA1c OS=Arabidopsis thaliana OX=3702 GN=RABA1C PE=2 SV=1//2.47148e-139
GH_D10G0490	gnl|BL_ORD_ID|555357 sp|Q8S3W4|ZIP8_ARATH Probable zinc transporter 8 OS=Arabidopsis thaliana OX=3702 GN=ZIP8 PE=3 SV=1//3.97922e-139
GH_D10G0816	gnl|BL_ORD_ID|322916 sp|A4IFH4|PSF1_BOVIN DNA replication complex GINS protein PSF1 OS=Bos taurus OX=9913 GN=GINS1 PE=2 SV=1//4.29872e-28
GH_D10G1083	gnl|BL_ORD_ID|206706 sp|Q94CG5|KIP1_PETIN Kinase-interacting protein 1 OS=Petunia integrifolia OX=4103 GN=KIP1 PE=1 SV=1//2.97109e-147
GH_D10G1170	gnl|BL_ORD_ID|267726 sp|Q766C3|NEP1_NEPGR Aspartic proteinase nepenthesin-1 OS=Nepenthes gracilis OX=150966 GN=nep1 PE=1 SV=1//5.75171e-166
GH_D10G1185	gnl|BL_ORD_ID|308852 sp|Q8L7V3|PMTQ_ARATH Probable methyltransferase PMT26 OS=Arabidopsis thaliana OX=3702 GN=At5g64030 PE=2 SV=1//1.01339e-12
GH_D10G1837	gnl|BL_ORD_ID|422297 sp|F4JY37|RUK_ARATH Serine/threonine-protein kinase RUNKEL OS=Arabidopsis thaliana OX=3702 GN=RUK PE=1 SV=1//0
GH_D10G1919	-//-
GH_D10G2085	gnl|BL_ORD_ID|299384 sp|A7NY33|PER4_VITVI Peroxidase 4 OS=Vitis vinifera OX=29760 GN=GSVIVT00023967001 PE=1 SV=1//2.02589e-127
GH_D10G2120	-//-
GH_D10G2207	gnl|BL_ORD_ID|73574 sp|P28002|COMT1_MEDSA Caffeic acid 3-O-methyltransferase OS=Medicago sativa OX=3879 PE=1 SV=1//4.9989e-100
GH_D10G2278	gnl|BL_ORD_ID|288665 sp|Q8LBZ4|OTU_ARATH OTU domain-containing protein At3g57810 OS=Arabidopsis thaliana OX=3702 GN=At3g57810 PE=2 SV=1//6.42725e-59
GH_D11G0200	gnl|BL_ORD_ID|8467 sp|Q9LNA5|ACR8_ARATH ACT domain-containing protein ACR8 OS=Arabidopsis thaliana OX=3702 GN=ACR8 PE=2 SV=1//0
GH_D11G0207	gnl|BL_ORD_ID|166879 sp|F4JP36|HAP2_ARATH Protein HAPLESS 2 OS=Arabidopsis thaliana OX=3702 GN=HAP2 PE=2 SV=1//0
GH_D11G0482	gnl|BL_ORD_ID|299420 sp|Q9FJZ9|PER72_ARATH Peroxidase 72 OS=Arabidopsis thaliana OX=3702 GN=PER72 PE=1 SV=1//0
GH_D11G0846	gnl|BL_ORD_ID|442635 sp|Q5PP62|SPX3_ARATH SPX domain-containing protein 3 OS=Arabidopsis thaliana OX=3702 GN=SPX3 PE=2 SV=1//8.21022e-100
GH_D11G1092	gnl|BL_ORD_ID|268746 sp|Q9MAN1|NGA3_ARATH B3 domain-containing transcription factor NGA3 OS=Arabidopsis thaliana OX=3702 GN=NGA3 PE=2 SV=1//4.38644e-79
GH_D11G1136	gnl|BL_ORD_ID|227705 sp|Q8L5J1|MAN4_SOLLC Mannan endo-1,4-beta-mannosidase 4 OS=Solanum lycopersicum OX=4081 GN=MAN4 PE=1 SV=2//1.07809e-169
GH_D11G1166	-//-
GH_D11G1167	-//-
GH_D11G1304	gnl|BL_ORD_ID|128232 sp|Q8GXU9|FAF2_ARATH Protein FANTASTIC FOUR 2 OS=Arabidopsis thaliana OX=3702 GN=FAF2 PE=2 SV=1//6.87208e-28
GH_D11G1566	gnl|BL_ORD_ID|48666 sp|Q6F4F5|C724B_ORYSJ Cytochrome P450 724B1 OS=Oryza sativa subsp. japonica OX=39947 GN=CYP724B1 PE=1 SV=1//0
GH_D11G1704	gnl|BL_ORD_ID|151309 sp|Q8LFJ9|GLIP7_ARATH GDSL esterase/lipase 7 OS=Arabidopsis thaliana OX=3702 GN=GLIP7 PE=2 SV=1//1.76313e-73
GH_D11G1869	gnl|BL_ORD_ID|58237 sp|Q9FKW4|CDPKS_ARATH Calcium-dependent protein kinase 28 OS=Arabidopsis thaliana OX=3702 GN=CPK28 PE=1 SV=1//0
GH_D11G1958	gnl|BL_ORD_ID|465477 sp|Q8L7A0|TAUE3_ARATH Sulfite exporter TauE/SafE family protein 3 OS=Arabidopsis thaliana OX=3702 GN=At2g25737 PE=2 SV=1//2.584e-129
GH_D11G2257	gnl|BL_ORD_ID|491471 sp|Q9LXV0|U92A1_ARATH UDP-glycosyltransferase 92A1 OS=Arabidopsis thaliana OX=3702 GN=UGT92A1 PE=2 SV=1//4.8001e-12
GH_D11G2350	-//-
GH_D11G2899	gnl|BL_ORD_ID|510118 sp|Q9CAV6|WNK1_ARATH Serine/threonine-protein kinase WNK1 OS=Arabidopsis thaliana OX=3702 GN=WNK1 PE=1 SV=1//0
GH_D12G0034	gnl|BL_ORD_ID|15528 sp|Q9SPL5|AMP21_MACIN Vicilin-like antimicrobial peptides 2-1 OS=Macadamia integrifolia OX=60698 GN=AMP2-1 PE=2 SV=1//4.79827e-110
GH_D12G0479	-//-
GH_D12G0513	gnl|BL_ORD_ID|326029 sp|Q8RX77|PTR21_ARATH Protein NRT1/ PTR FAMILY 2.13 OS=Arabidopsis thaliana OX=3702 GN=NPF2.13 PE=1 SV=1//0
GH_D12G0578	gnl|BL_ORD_ID|294419 sp|Q9FE20|PBS1_ARATH Serine/threonine-protein kinase PBS1 OS=Arabidopsis thaliana OX=3702 GN=PBS1 PE=1 SV=1//6.87508e-64
GH_D12G0712	gnl|BL_ORD_ID|172449 sp|F4JRB0|HHO5_ARATH Transcription factor HHO5 OS=Arabidopsis thaliana OX=3702 GN=HHO5 PE=1 SV=1//5.48693e-66
GH_D12G0939	gnl|BL_ORD_ID|177602 sp|O64815|HLS1L_ARATH Probable N-acetyltransferase HLS1-like OS=Arabidopsis thaliana OX=3702 GN=At2g23060 PE=2 SV=1//0
GH_D12G1104	gnl|BL_ORD_ID|554564 sp|Q9M202|ZAT9_ARATH Zinc finger protein ZAT9 OS=Arabidopsis thaliana OX=3702 GN=ZAT9 PE=2 SV=1//5.02881e-56
GH_D12G1111	-//-
GH_D12G1122	gnl|BL_ORD_ID|313688 sp|Q20390|PPT1_CAEEL Palmitoyl-protein thioesterase 1 OS=Caenorhabditis elegans OX=6239 GN=ppt-1 PE=2 SV=2//2.72346e-48
GH_D12G1373	gnl|BL_ORD_ID|149758 sp|Q9M263|GL24_ARATH Germin-like protein subfamily 2 member 4 OS=Arabidopsis thaliana OX=3702 GN=GLP10 PE=2 SV=1//1.71644e-96
GH_D12G1395	gnl|BL_ORD_ID|14422 sp|Q94G86|ALL9_OLEEU Glucan endo-1,3-beta-D-glucosidase OS=Olea europaea OX=4146 GN=OLE9 PE=1 SV=1//3.14076e-31
GH_D12G1438	gnl|BL_ORD_ID|499707 sp|Q8LGG8|USPAL_ARATH Universal stress protein A-like protein OS=Arabidopsis thaliana OX=3702 GN=At3g01520 PE=1 SV=2//4.05478e-10
GH_D12G1538	gnl|BL_ORD_ID|182329 sp|P04793|HSP13_SOYBN 17.5 kDa class I heat shock protein OS=Glycine max OX=3847 GN=HSP17.5-M PE=3 SV=1//7.24991e-81
GH_D12G1700	gnl|BL_ORD_ID|178020 sp|Q43386|HMGYA_ARATH HMG-Y-related protein A OS=Arabidopsis thaliana OX=3702 GN=HMGA PE=1 SV=1//2.51749e-27
GH_D12G1734	gnl|BL_ORD_ID|181041 sp|Q9S7U5|HSFA8_ARATH Heat stress transcription factor A-8 OS=Arabidopsis thaliana OX=3702 GN=HSFA8 PE=2 SV=1//2.04476e-101
GH_D12G1979	gnl|BL_ORD_ID|532422 sp|Q9FLJ8|Y5613_ARATH Probable receptor-like protein kinase At5g61350 OS=Arabidopsis thaliana OX=3702 GN=At5g61350 PE=2 SV=1//0
GH_D12G1982	-//-
GH_D12G2069	-//-
GH_D12G2295	gnl|BL_ORD_ID|48232 sp|Q9LQM3|C3H12_ARATH Zinc finger CCCH domain-containing protein 12 OS=Arabidopsis thaliana OX=3702 GN=At1g32360 PE=2 SV=1//1.24691e-95
GH_D12G2354	gnl|BL_ORD_ID|449018 sp|O82175|SUVH5_ARATH Histone-lysine N-methyltransferase, H3 lysine-9 specific SUVH5 OS=Arabidopsis thaliana OX=3702 GN=SUVH5 PE=1 SV=1//0
GH_D12G2483	-//-
GH_D12G2622	gnl|BL_ORD_ID|148261 sp|Q9FJ25|GDL81_ARATH GDSL esterase/lipase At5g41890 OS=Arabidopsis thaliana OX=3702 GN=At5g41890 PE=3 SV=1//7.68427e-165
GH_D12G2778	gnl|BL_ORD_ID|424844 sp|Q8H0W3|RVE6_ARATH Protein REVEILLE 6 OS=Arabidopsis thaliana OX=3702 GN=RVE6 PE=2 SV=1//3.45454e-115
GH_D12G2823	gnl|BL_ORD_ID|233500 sp|O24356|MEN8_SILLA Protein MEN-8 OS=Silene latifolia OX=37657 GN=MEN-8 PE=3 SV=1//7.7244e-22
GH_D13G0322	gnl|BL_ORD_ID|151090 sp|Q00081|GLGL1_SOLTU Glucose-1-phosphate adenylyltransferase large subunit 1 (Fragment) OS=Solanum tuberosum OX=4113 GN=AGPS1 PE=1 SV=1//0
GH_D13G0557	gnl|BL_ORD_ID|326399 sp|Q9C9R6|PUM7_ARATH Putative pumilio homolog 7, chloroplastic OS=Arabidopsis thaliana OX=3702 GN=APUM7 PE=3 SV=2//1.36525e-152
GH_D13G0574	gnl|BL_ORD_ID|488506 sp|P47973|TTP_RAT mRNA decay activator protein ZFP36 OS=Rattus norvegicus OX=10116 GN=Zfp36 PE=1 SV=1//2.66177e-06
GH_D13G0864	gnl|BL_ORD_ID|2469 sp|Q9LMX8|6PGL1_ARATH Probable 6-phosphogluconolactonase 1 OS=Arabidopsis thaliana OX=3702 GN=At1g13700 PE=2 SV=1//1.28879e-133
GH_D13G1022	gnl|BL_ORD_ID|195059 sp|Q9SF32|IQD1_ARATH Protein IQ-DOMAIN 1 OS=Arabidopsis thaliana OX=3702 GN=IQD1 PE=1 SV=1//2.43682e-98
GH_D13G1213	gnl|BL_ORD_ID|220318 sp|Q43191|LOX15_SOLTU Probable linoleate 9S-lipoxygenase 5 OS=Solanum tuberosum OX=4113 GN=LOX1.5 PE=2 SV=1//0
GH_D13G1770	gnl|BL_ORD_ID|555056 sp|Q9SWF9|ZFNL_PEA Zinc finger CCCH domain-containing protein ZFN-like OS=Pisum sativum OX=3888 PE=2 SV=1//0
GH_D13G1842	gnl|BL_ORD_ID|56841 sp|Q9FKP2|CCX2_ARATH Cation/calcium exchanger 2 OS=Arabidopsis thaliana OX=3702 GN=CCX2 PE=3 SV=1//4.07534e-142
GH_D13G1920	gnl|BL_ORD_ID|57478 sp|P92948|CDC5L_ARATH Cell division cycle 5-like protein OS=Arabidopsis thaliana OX=3702 GN=CDC5 PE=1 SV=2//0
GH_D13G1969	gnl|BL_ORD_ID|12390 sp|Q9ZNV9|AHP1_ARATH Histidine-containing phosphotransfer protein 1 OS=Arabidopsis thaliana OX=3702 GN=AHP1 PE=1 SV=1//1.75291e-60
GH_D13G2027	gnl|BL_ORD_ID|510627 sp|Q8GXB4|WTR2_ARATH WAT1-related protein At1g09380 OS=Arabidopsis thaliana OX=3702 GN=At1g09380 PE=2 SV=1//1.01861e-146
GH_D13G2061	gnl|BL_ORD_ID|347627 sp|Q9ZQ19|RFA2A_ARATH Replication protein A 32 kDa subunit A OS=Arabidopsis thaliana OX=3702 GN=RPA2A PE=1 SV=2//9.82489e-88
GH_D13G2287	gnl|BL_ORD_ID|172453 sp|Q93ZH9|HHP1_ARATH Heptahelical transmembrane protein 1 OS=Arabidopsis thaliana OX=3702 GN=HHP1 PE=1 SV=1//1.02536e-123
GH_D13G2401	gnl|BL_ORD_ID|125586 sp|Q9LHN8|F6H1_ARATH Feruloyl CoA ortho-hydroxylase 1 OS=Arabidopsis thaliana OX=3702 GN=F6&apos;H1 PE=1 SV=1//0
GH_D13G2613	gnl|BL_ORD_ID|182591 sp|P26413|HSP70_SOYBN Heat shock 70 kDa protein OS=Glycine max OX=3847 GN=HSP70 PE=3 SV=1//0
GH_scaffold23709_objG0001	-//-
GH_A01G0334	-//-
GH_A01G0335	gnl|BL_ORD_ID|348520 sp|Q9LFN6|RH56_ARATH DEAD-box ATP-dependent RNA helicase 56 OS=Arabidopsis thaliana OX=3702 GN=RH56 PE=1 SV=2//3.06344e-10
GH_A01G1242	gnl|BL_ORD_ID|59311 sp|Q39048|CER2_ARATH Protein ECERIFERUM 2 OS=Arabidopsis thaliana OX=3702 GN=CER2 PE=1 SV=1//7.42381e-95
GH_A01G2296	gnl|BL_ORD_ID|31094 sp|Q8L817|ATCA7_ARATH Alpha carbonic anhydrase 7 OS=Arabidopsis thaliana OX=3702 GN=ACA7 PE=2 SV=1//2.94921e-81
GH_A01G2297	gnl|BL_ORD_ID|31094 sp|Q8L817|ATCA7_ARATH Alpha carbonic anhydrase 7 OS=Arabidopsis thaliana OX=3702 GN=ACA7 PE=2 SV=1//7.80994e-83
GH_A02G1060	gnl|BL_ORD_ID|449208 sp|Q8LBF7|SWET7_ARATH Bidirectional sugar transporter SWEET7 OS=Arabidopsis thaliana OX=3702 GN=SWEET7 PE=1 SV=1//2.74286e-102
GH_A02G1665	gnl|BL_ORD_ID|124200 sp|Q9M8T8|EXOL6_ARATH Protein EXORDIUM-like 6 OS=Arabidopsis thaliana OX=3702 GN=EXL6 PE=3 SV=1//3.44926e-64
GH_A03G0159	-//-
GH_A04G0133	gnl|BL_ORD_ID|339083 sp|Q15042|RB3GP_HUMAN Rab3 GTPase-activating protein catalytic subunit OS=Homo sapiens OX=9606 GN=RAB3GAP1 PE=1 SV=3//1.4757e-40
GH_A04G0437	gnl|BL_ORD_ID|285553 sp|O49813|OLEE1_BETPN Olee1-like protein OS=Betula pendula OX=3505 PE=2 SV=1//5.59265e-34
GH_A04G0442	gnl|BL_ORD_ID|211141 sp|P13447|LAT52_SOLLC Anther-specific protein LAT52 OS=Solanum lycopersicum OX=4081 GN=LAT52 PE=2 SV=1//1.31376e-44
GH_A04G0888	gnl|BL_ORD_ID|554560 sp|Q681X4|ZAT5_ARATH Zinc finger protein ZAT5 OS=Arabidopsis thaliana OX=3702 GN=ZAT5 PE=2 SV=1//5.18328e-42
GH_A04G1161	gnl|BL_ORD_ID|302384 sp|P48979|PGLR_PRUPE Polygalacturonase OS=Prunus persica OX=3760 PE=2 SV=1//0
GH_A04G1291	gnl|BL_ORD_ID|48810 sp|Q9FMY1|C86B1_ARATH Cytochrome P450 86B1 OS=Arabidopsis thaliana OX=3702 GN=CYP86B1 PE=2 SV=1//0
GH_A05G0629	gnl|BL_ORD_ID|29261 sp|Q8S9J6|ASPA_ARATH Aspartyl protease family protein At5g10770 OS=Arabidopsis thaliana OX=3702 GN=At5g10770 PE=2 SV=1//5.79142e-169
GH_A05G0660	gnl|BL_ORD_ID|201458 sp|Q949W6|KAKU4_ARATH Protein KAKU4 OS=Arabidopsis thaliana OX=3702 GN=KAKU4 PE=1 SV=1//1.8621e-32
GH_A05G0981	gnl|BL_ORD_ID|47964 sp|Q93Z79|C14A1_ARATH Cytochrome P450 714A1 OS=Arabidopsis thaliana OX=3702 GN=CYP714A1 PE=2 SV=1//3.67911e-60
GH_A05G0982	gnl|BL_ORD_ID|47971 sp|Q2QYH7|C14C2_ORYSJ Cytochrome P450 714C2 OS=Oryza sativa subsp. japonica OX=39947 GN=CYP714C2 PE=2 SV=1//1.59841e-43
GH_A05G2611	gnl|BL_ORD_ID|314167 sp|P28493|PR5_ARATH Pathogenesis-related protein 5 OS=Arabidopsis thaliana OX=3702 GN=At1g75040 PE=1 SV=1//6.60206e-104
GH_A05G4222	gnl|BL_ORD_ID|528270 sp|Q9LYL9|Y3623_ARATH BTB/POZ domain-containing protein At3g56230 OS=Arabidopsis thaliana OX=3702 GN=At3g56230 PE=2 SV=1//5.91829e-106
GH_A06G0319	gnl|BL_ORD_ID|81435 sp|Q05609|CTR1_ARATH Serine/threonine-protein kinase CTR1 OS=Arabidopsis thaliana OX=3702 GN=CTR1 PE=1 SV=1//0
GH_A06G1406	gnl|BL_ORD_ID|242 sp|Q05349|12KD_FRAAN Auxin-repressed 12.5 kDa protein OS=Fragaria ananassa OX=3747 PE=2 SV=1//1.38627e-40
GH_A07G0153	gnl|BL_ORD_ID|3894 sp|Q9ZRA4|AB19A_PRUPE Auxin-binding protein ABP19a OS=Prunus persica OX=3760 GN=ABP19A PE=3 SV=1//4.44838e-83
GH_A07G0304	gnl|BL_ORD_ID|295442 sp|Q7TMR0|PCP_MOUSE Lysosomal Pro-X carboxypeptidase OS=Mus musculus OX=10090 GN=Prcp PE=1 SV=2//5.91237e-129
GH_A07G1282	gnl|BL_ORD_ID|186781 sp|Q944L3|IDD9_ARATH Protein indeterminate-domain 9 OS=Arabidopsis thaliana OX=3702 GN=IDD9 PE=2 SV=1//7.36815e-102
GH_A07G1518	gnl|BL_ORD_ID|212149 sp|P46518|LEA14_GOSHI Late embryogenesis abundant protein Lea14-A OS=Gossypium hirsutum OX=3635 GN=LEA14-A PE=2 SV=1//1.43509e-77
GH_A07G1537	-//-
GH_A07G1792	gnl|BL_ORD_ID|156376 sp|Q9SSE8|GLYT1_ARATH Probable glycosyltransferase At3g07620 OS=Arabidopsis thaliana OX=3702 GN=At3g07620 PE=3 SV=1//0
GH_A07G2075	gnl|BL_ORD_ID|79222 sp|Q9LVE4|CSCL4_ARATH CSC1-like protein At3g21620 OS=Arabidopsis thaliana OX=3702 GN=At3g21620 PE=2 SV=1//0
GH_A07G2220	gnl|BL_ORD_ID|7169 sp|Q9R0X4|ACOT9_MOUSE Acyl-coenzyme A thioesterase 9, mitochondrial OS=Mus musculus OX=10090 GN=Acot9 PE=1 SV=1//5.66674e-46
GH_A07G2423	gnl|BL_ORD_ID|465953 sp|Q9CXF4|TBC15_MOUSE TBC1 domain family member 15 OS=Mus musculus OX=10090 GN=Tbc1d15 PE=1 SV=1//4.12838e-38
GH_A08G1431	-//-
GH_A08G1497	gnl|BL_ORD_ID|510136 sp|Q6EU49|WNK4_ORYSJ Probable serine/threonine-protein kinase WNK4 OS=Oryza sativa subsp. japonica OX=39947 GN=WNK4 PE=2 SV=1//0
GH_A08G1905	gnl|BL_ORD_ID|502021 sp|Q9LVU1|VAP21_ARATH Vesicle-associated protein 2-1 OS=Arabidopsis thaliana OX=3702 GN=PVA21 PE=1 SV=1//1.4684e-92
GH_A08G2227	gnl|BL_ORD_ID|512108 sp|Q9SV60|XTH2_ARATH Xyloglucan endotransglucosylase/hydrolase protein 2 OS=Arabidopsis thaliana OX=3702 GN=XTH2 PE=2 SV=1//2.78253e-113
GH_A08G2500	-//-
GH_A08G2681	gnl|BL_ORD_ID|285553 sp|O49813|OLEE1_BETPN Olee1-like protein OS=Betula pendula OX=3505 PE=2 SV=1//9.6321e-43
GH_A08G2755	gnl|BL_ORD_ID|153857 sp|Q9FYG4|GLOX1_ARATH Aldehyde oxidase GLOX1 OS=Arabidopsis thaliana OX=3702 GN=GLOX1 PE=2 SV=1//0
GH_A08G2756	gnl|BL_ORD_ID|153857 sp|Q9FYG4|GLOX1_ARATH Aldehyde oxidase GLOX1 OS=Arabidopsis thaliana OX=3702 GN=GLOX1 PE=2 SV=1//0
GH_A08G2757	gnl|BL_ORD_ID|153857 sp|Q9FYG4|GLOX1_ARATH Aldehyde oxidase GLOX1 OS=Arabidopsis thaliana OX=3702 GN=GLOX1 PE=2 SV=1//0
GH_A09G0072	gnl|BL_ORD_ID|12349 sp|Q9SJG4|AHL16_ARATH AT-hook motif nuclear-localized protein 16 OS=Arabidopsis thaliana OX=3702 GN=AHL16 PE=1 SV=1//4.6806e-75
GH_A09G0427	gnl|BL_ORD_ID|141402 sp|P37830|G6PD_SOLTU Glucose-6-phosphate 1-dehydrogenase, cytoplasmic isoform OS=Solanum tuberosum OX=4113 GN=G6PDH PE=2 SV=1//0
GH_A09G0801	gnl|BL_ORD_ID|269610 sp|Q56XP4|NHX2_ARATH Sodium/hydrogen exchanger 2 OS=Arabidopsis thaliana OX=3702 GN=NHX2 PE=2 SV=2//0
GH_A09G0951	gnl|BL_ORD_ID|519171 sp|C0LGH2|Y1561_ARATH Probable LRR receptor-like serine/threonine-protein kinase At1g56130 OS=Arabidopsis thaliana OX=3702 GN=At1g56130 PE=2 SV=2//0
GH_A09G1379	gnl|BL_ORD_ID|4657 sp|Q9M2L4|ACA11_ARATH Putative calcium-transporting ATPase 11, plasma membrane-type OS=Arabidopsis thaliana OX=3702 GN=ACA11 PE=1 SV=1//0
GH_A09G1665	gnl|BL_ORD_ID|390981 sp|Q08937|ROC2_NICSY 29 kDa ribonucleoprotein B, chloroplastic OS=Nicotiana sylvestris OX=4096 PE=2 SV=1//5.30458e-96
GH_A09G1743	gnl|BL_ORD_ID|472451 sp|Q6RVV4|TIC32_PEA Short-chain dehydrogenase TIC 32, chloroplastic OS=Pisum sativum OX=3888 GN=TIC32 PE=1 SV=1//8.79646e-126
GH_A09G1937	gnl|BL_ORD_ID|478745 sp|F4I2H7|TPX2_ARATH Protein TPX2 OS=Arabidopsis thaliana OX=3702 GN=TPX2 PE=1 SV=1//4.44274e-07
GH_A09G2587	gnl|BL_ORD_ID|217250 sp|C6L7U1|LIN1_LOTJA Putative E3 ubiquitin-protein ligase LIN-1 OS=Lotus japonicus OX=34305 GN=CERBERUS PE=2 SV=2//5.59655e-10
GH_A10G0135	gnl|BL_ORD_ID|294286 sp|F4JEQ2|PBL23_ARATH Probable serine/threonine-protein kinase PBL23 OS=Arabidopsis thaliana OX=3702 GN=PBL23 PE=2 SV=1//1.07775e-174
GH_A10G0400	gnl|BL_ORD_ID|53378 sp|P27493|CB22_TOBAC Chlorophyll a-b binding protein 21, chloroplastic OS=Nicotiana tabacum OX=4097 GN=CAB21 PE=2 SV=1//2.74452e-180
GH_A10G0827	gnl|BL_ORD_ID|164956 sp|Q9LSB1|GUX1_ARATH UDP-glucuronate:xylan alpha-glucuronosyltransferase 1 OS=Arabidopsis thaliana OX=3702 GN=GUX1 PE=2 SV=1//0
GH_A10G0854	gnl|BL_ORD_ID|180446 sp|O64564|HS185_ARATH 18.5 kDa class IV heat shock protein OS=Arabidopsis thaliana OX=3702 GN=HSP18.5 PE=2 SV=1//3.33438e-28
GH_A10G1500	gnl|BL_ORD_ID|511444 sp|G9LZD7|XIAO_ORYSJ Probable inactive leucine-rich repeat receptor kinase XIAO OS=Oryza sativa subsp. japonica OX=39947 GN=XIAO PE=2 SV=1//8.81176e-16
GH_A10G2220	gnl|BL_ORD_ID|308530 sp|Q9FJ21|PME58_ARATH Probable pectinesterase/pectinesterase inhibitor 58 OS=Arabidopsis thaliana OX=3702 GN=PME58 PE=2 SV=1//1.6835e-116
GH_A11G1559	gnl|BL_ORD_ID|262892 sp|Q9LTW4|NANA_ARATH Aspartic proteinase NANA, chloroplast OS=Arabidopsis thaliana OX=3702 GN=NANA PE=1 SV=1//3.32391e-90
GH_A11G3551	-//-
GH_A12G1942	gnl|BL_ORD_ID|186714 sp|Q9M9V6|ICS2_ARATH Isochorismate synthase 2, chloroplastic OS=Arabidopsis thaliana OX=3702 GN=ICS2 PE=2 SV=2//0
GH_A12G2594	gnl|BL_ORD_ID|237053 sp|Q9SGU9|MGL_ARATH Methionine gamma-lyase OS=Arabidopsis thaliana OX=3702 GN=MGL PE=1 SV=1//0
GH_A12G2609	gnl|BL_ORD_ID|444010 sp|O82627|SSG1_ANTMA Granule-bound starch synthase 1, chloroplastic/amyloplastic OS=Antirrhinum majus OX=4151 GN=WAXY PE=2 SV=1//0
GH_A13G0128	gnl|BL_ORD_ID|326015 sp|Q9LQL2|PTR14_ARATH Protein NRT1/ PTR FAMILY 7.3 OS=Arabidopsis thaliana OX=3702 GN=NPF7.3 PE=1 SV=2//0
GH_A13G0525	gnl|BL_ORD_ID|308323 sp|P15722|PLY59_SOLLC Probable pectate lyase P59 OS=Solanum lycopersicum OX=4081 GN=LAT59 PE=2 SV=1//6.51904e-176
GH_A13G0627	gnl|BL_ORD_ID|428393 sp|Q0WPR4|SCP34_ARATH Serine carboxypeptidase-like 34 OS=Arabidopsis thaliana OX=3702 GN=SCPL34 PE=2 SV=2//0
GH_A13G1314	gnl|BL_ORD_ID|289313 sp|Q0WRB2|P2C73_ARATH Probable protein phosphatase 2C 73 OS=Arabidopsis thaliana OX=3702 GN=PPC6-7 PE=2 SV=1//0
GH_A13G1521	gnl|BL_ORD_ID|3583 sp|Q9FF99|AAP7_ARATH Probable amino acid permease 7 OS=Arabidopsis thaliana OX=3702 GN=AAP7 PE=2 SV=1//3.10656e-177
GH_A13G1892	gnl|BL_ORD_ID|56841 sp|Q9FKP2|CCX2_ARATH Cation/calcium exchanger 2 OS=Arabidopsis thaliana OX=3702 GN=CCX2 PE=3 SV=1//3.49334e-136
GH_A13G2383	gnl|BL_ORD_ID|29213 sp|P29162|ASOL_TOBAC L-ascorbate oxidase homolog OS=Nicotiana tabacum OX=4097 PE=2 SV=1//0
GH_D01G0068	gnl|BL_ORD_ID|324661 sp|Q8BGC4|PTGR3_MOUSE Prostaglandin reductase-3 OS=Mus musculus OX=10090 GN=Zadh2 PE=1 SV=1//5.83298e-87
GH_D01G0166	gnl|BL_ORD_ID|491815 sp|Q9C918|UBC38_ARATH Putative ubiquitin-conjugating enzyme E2 38 OS=Arabidopsis thaliana OX=3702 GN=UBC38 PE=3 SV=2//3.34867e-106
GH_D01G1536	gnl|BL_ORD_ID|302267 sp|P92990|PGL3_ARATH Polygalacturonase 1 beta-like protein 3 OS=Arabidopsis thaliana OX=3702 GN=PGL3 PE=2 SV=2//0
GH_D01G1772	gnl|BL_ORD_ID|520503 sp|Q9FYF7|Y1736_ARATH REF/SRPP-like protein At1g67360 OS=Arabidopsis thaliana OX=3702 GN=At1g67360 PE=2 SV=1//4.28225e-70
GH_D01G1855	gnl|BL_ORD_ID|200507 sp|Q08480|KAD4_ORYSJ Adenylate kinase 4 OS=Oryza sativa subsp. japonica OX=39947 GN=ADK-B PE=2 SV=1//1.35312e-158
GH_D01G1982	gnl|BL_ORD_ID|349631 sp|Q9SVE6|RHS17_ARATH Protein ROOT HAIR SPECIFIC 17 OS=Arabidopsis thaliana OX=3702 GN=RHS17 PE=2 SV=1//0
GH_D01G2375	gnl|BL_ORD_ID|31094 sp|Q8L817|ATCA7_ARATH Alpha carbonic anhydrase 7 OS=Arabidopsis thaliana OX=3702 GN=ACA7 PE=2 SV=1//8.41934e-82
GH_D01G2391	gnl|BL_ORD_ID|482175 sp|Q8BV79|TRNK1_MOUSE TPR and ankyrin repeat-containing protein 1 OS=Mus musculus OX=10090 GN=Trank1 PE=2 SV=3//2.67529e-61
GH_D01G2504	-//-
GH_D02G0229	gnl|BL_ORD_ID|426228 sp|O23255|SAHH1_ARATH Adenosylhomocysteinase 1 OS=Arabidopsis thaliana OX=3702 GN=SAHH1 PE=1 SV=1//0
GH_D02G0815	gnl|BL_ORD_ID|510630 sp|Q501F8|WTR32_ARATH WAT1-related protein At4g08300 OS=Arabidopsis thaliana OX=3702 GN=At4g08300 PE=2 SV=1//2.97232e-162
GH_D02G1640	gnl|BL_ORD_ID|30672 sp|F4HRV8|ASY1_ARATH Meiosis-specific protein ASY1 OS=Arabidopsis thaliana OX=3702 GN=ASY1 PE=1 SV=1//0
GH_D02G1844	gnl|BL_ORD_ID|178146 sp|A4ZGQ8|HMT1_BRAOT Homocysteine S-methyltransferase 1 OS=Brassica oleracea var. italica OX=36774 GN=HMT1 PE=1 SV=1//2.37908e-177
GH_D03G0073	gnl|BL_ORD_ID|124036 sp|Q94CH6|EXL3_ARATH GDSL esterase/lipase EXL3 OS=Arabidopsis thaliana OX=3702 GN=EXL3 PE=2 SV=1//1.51749e-114
GH_D04G1182	gnl|BL_ORD_ID|290583 sp|Q9ZQA8|PABP7_ARATH Polyadenylate-binding protein 7 OS=Arabidopsis thaliana OX=3702 GN=PAB7 PE=2 SV=1//0
GH_D04G1328	gnl|BL_ORD_ID|472451 sp|Q6RVV4|TIC32_PEA Short-chain dehydrogenase TIC 32, chloroplastic OS=Pisum sativum OX=3888 GN=TIC32 PE=1 SV=1//7.63322e-108
GH_D05G1664	gnl|BL_ORD_ID|11696 sp|P14749|AGAL_CYATE Alpha-galactosidase OS=Cyamopsis tetragonoloba OX=3832 PE=1 SV=1//1.26072e-175
GH_D05G2059	gnl|BL_ORD_ID|164968 sp|Q8GWW4|GUX2_ARATH UDP-glucuronate:xylan alpha-glucuronosyltransferase 2 OS=Arabidopsis thaliana OX=3702 GN=GUX2 PE=2 SV=1//0
GH_D05G2635	gnl|BL_ORD_ID|314167 sp|P28493|PR5_ARATH Pathogenesis-related protein 5 OS=Arabidopsis thaliana OX=3702 GN=At1g75040 PE=1 SV=1//2.62927e-100
GH_D05G3618	gnl|BL_ORD_ID|211141 sp|P13447|LAT52_SOLLC Anther-specific protein LAT52 OS=Solanum lycopersicum OX=4081 GN=LAT52 PE=2 SV=1//9.84386e-42
GH_D06G0287	gnl|BL_ORD_ID|302441 sp|Q9FGF0|PGML1_ARATH Phosphoglycerate mutase-like protein 1 OS=Arabidopsis thaliana OX=3702 GN=At5g64460 PE=2 SV=1//3.35012e-73
GH_D06G0407	gnl|BL_ORD_ID|157816 sp|Q9SYJ2|GPAT3_ARATH Probable glycerol-3-phosphate acyltransferase 3 OS=Arabidopsis thaliana OX=3702 GN=GPAT3 PE=2 SV=1//3.96e-165
GH_D06G0586	gnl|BL_ORD_ID|326035 sp|Q9SZY4|PTR27_ARATH Protein NRT1/ PTR FAMILY 6.2 OS=Arabidopsis thaliana OX=3702 GN=NPF6.2 PE=1 SV=1//0
GH_D06G2028	-//-
GH_D07G0433	gnl|BL_ORD_ID|236981 sp|Q02527|MGAT3_RAT Beta-1,4-mannosyl-glycoprotein 4-beta-N-acetylglucosaminyltransferase OS=Rattus norvegicus OX=10116 GN=Mgat3 PE=1 SV=2//5.32166e-15
GH_D07G1080	gnl|BL_ORD_ID|295177 sp|Q9SNB4|PCL1_ARATH Transcription factor LUX OS=Arabidopsis thaliana OX=3702 GN=LUX PE=1 SV=1//9.15742e-78
GH_D07G1118	gnl|BL_ORD_ID|3949 sp|Q7PC88|AB31G_ARATH ABC transporter G family member 31 OS=Arabidopsis thaliana OX=3702 GN=ABCG31 PE=1 SV=1//0
GH_D07G2140	gnl|BL_ORD_ID|12962 sp|Q9ZSP5|AIR3_ARATH Subtilisin-like protease SBT5.3 OS=Arabidopsis thaliana OX=3702 GN=AIR3 PE=2 SV=1//0
GH_D07G2154	gnl|BL_ORD_ID|7169 sp|Q9R0X4|ACOT9_MOUSE Acyl-coenzyme A thioesterase 9, mitochondrial OS=Mus musculus OX=10090 GN=Acot9 PE=1 SV=1//8.31182e-46
GH_D07G2219	gnl|BL_ORD_ID|83642 sp|P49098|CYB5_TOBAC Cytochrome b5 OS=Nicotiana tabacum OX=4097 PE=2 SV=1//8.85222e-82
GH_D07G2259	-//-
GH_D08G0024	gnl|BL_ORD_ID|427455 sp|Q9FGU3|SBT44_ARATH Subtilisin-like protease SBT4.4 OS=Arabidopsis thaliana OX=3702 GN=SBT4.4 PE=2 SV=1//0
GH_D08G0414	gnl|BL_ORD_ID|149758 sp|Q9M263|GL24_ARATH Germin-like protein subfamily 2 member 4 OS=Arabidopsis thaliana OX=3702 GN=GLP10 PE=2 SV=1//2.79729e-112
GH_D08G0751	-//-
GH_D08G0864	gnl|BL_ORD_ID|11284 sp|Q84P17|AEE18_ARATH Probable acyl-activating enzyme 18, peroxisomal OS=Arabidopsis thaliana OX=3702 GN=AAE18 PE=2 SV=1//0
GH_D08G1156	-//-
GH_D08G1157	gnl|BL_ORD_ID|230166 sp|Q5HZ60|MCES2_ARATH mRNA cap guanine-N7 methyltransferase 2 OS=Arabidopsis thaliana OX=3702 GN=At3g52210 PE=2 SV=1//1.48064e-18
GH_D08G1305	gnl|BL_ORD_ID|289598 sp|Q9SGW8|P4KG2_ARATH Phosphatidylinositol 4-kinase gamma 2 OS=Arabidopsis thaliana OX=3702 GN=PI4KG2 PE=1 SV=2//0
GH_D08G1514	gnl|BL_ORD_ID|510136 sp|Q6EU49|WNK4_ORYSJ Probable serine/threonine-protein kinase WNK4 OS=Oryza sativa subsp. japonica OX=39947 GN=WNK4 PE=2 SV=1//0
GH_D08G2148	gnl|BL_ORD_ID|270816 sp|Q9ZQI8|NLTL2_ARATH Non-specific lipid-transfer protein-like protein At2g13820 OS=Arabidopsis thaliana OX=3702 GN=At2g13820 PE=1 SV=1//2.01593e-10
GH_D08G2271	gnl|BL_ORD_ID|501432 sp|F4IHS9|UXT1_ARATH UDP-xylose transporter 1 OS=Arabidopsis thaliana OX=3702 GN=UXT1 PE=1 SV=1//0
GH_D08G2683	gnl|BL_ORD_ID|59312 sp|Q8H1Z0|CER3_ARATH Protein ECERIFERUM 3 OS=Arabidopsis thaliana OX=3702 GN=CER3 PE=1 SV=1//0
GH_D08G2750	gnl|BL_ORD_ID|153857 sp|Q9FYG4|GLOX1_ARATH Aldehyde oxidase GLOX1 OS=Arabidopsis thaliana OX=3702 GN=GLOX1 PE=2 SV=1//0
GH_D08G2753	gnl|BL_ORD_ID|153857 sp|Q9FYG4|GLOX1_ARATH Aldehyde oxidase GLOX1 OS=Arabidopsis thaliana OX=3702 GN=GLOX1 PE=2 SV=1//0
GH_D09G0109	gnl|BL_ORD_ID|478745 sp|F4I2H7|TPX2_ARATH Protein TPX2 OS=Arabidopsis thaliana OX=3702 GN=TPX2 PE=1 SV=1//4.87207e-07
GH_D09G0261	gnl|BL_ORD_ID|163384 sp|Q9LFQ0|GT14B_ARATH Beta-glucuronosyltransferase GlcAT14B OS=Arabidopsis thaliana OX=3702 GN=GLCAT14B PE=2 SV=1//0
GH_D09G0292	gnl|BL_ORD_ID|143120 sp|Q9LFR3|GASAE_ARATH Gibberellin-regulated protein 14 OS=Arabidopsis thaliana OX=3702 GN=GASA14 PE=1 SV=1//4.74688e-22
GH_D09G0950	gnl|BL_ORD_ID|185291 sp|Q9SEK2|HXK1_TOBAC Hexokinase-1 OS=Nicotiana tabacum OX=4097 GN=HXK1 PE=2 SV=1//0
GH_D09G0988	gnl|BL_ORD_ID|217242 sp|Q9FFJ8|LIMYB_ARATH L10-interacting MYB domain-containing protein OS=Arabidopsis thaliana OX=3702 GN=LIMYB PE=1 SV=1//1.56336e-15
GH_D09G1322	gnl|BL_ORD_ID|31094 sp|Q8L817|ATCA7_ARATH Alpha carbonic anhydrase 7 OS=Arabidopsis thaliana OX=3702 GN=ACA7 PE=2 SV=1//2.38007e-71
GH_D09G1462	gnl|BL_ORD_ID|110576 sp|Q9LZD3|E70A1_ARATH Exocyst complex component EXO70A1 OS=Arabidopsis thaliana OX=3702 GN=EXO70A1 PE=1 SV=1//0
GH_D09G1513	gnl|BL_ORD_ID|426701 sp|Q9SJM6|SAP4_ARATH Zinc finger A20 and AN1 domain-containing stress-associated protein 4 OS=Arabidopsis thaliana OX=3702 GN=SAP4 PE=1 SV=1//1.31366e-56
GH_D09G1732	gnl|BL_ORD_ID|46962 sp|Q9M324|BSK6_ARATH Serine/threonine-protein kinase BSK6 OS=Arabidopsis thaliana OX=3702 GN=BSK6 PE=1 SV=1//0
GH_D09G1751	gnl|BL_ORD_ID|157829 sp|O80437|GPAT6_ARATH Glycerol-3-phosphate 2-O-acyltransferase 6 OS=Arabidopsis thaliana OX=3702 GN=GPAT6 PE=1 SV=1//0
GH_D09G1973	gnl|BL_ORD_ID|40499 sp|Q9MAP8|B3GT6_ARATH Beta-1,6-galactosyltransferase GALT31A OS=Arabidopsis thaliana OX=3702 GN=GALT31A PE=1 SV=1//0
GH_D09G2235	-//-
GH_D09G2236	-//-
GH_D09G2508	gnl|BL_ORD_ID|308492 sp|Q3E8Z8|PME28_ARATH Putative pectinesterase/pectinesterase inhibitor 28 OS=Arabidopsis thaliana OX=3702 GN=PME28 PE=2 SV=1//2.42844e-170
GH_D10G0670	gnl|BL_ORD_ID|191402 sp|O04373|ILL4_ARATH IAA-amino acid hydrolase ILR1-like 4 OS=Arabidopsis thaliana OX=3702 GN=ILL4 PE=1 SV=2//0
GH_D10G1055	-//-
GH_D10G1282	gnl|BL_ORD_ID|41310 sp|Q9SA85|BBE8_ARATH Berberine bridge enzyme-like 8 OS=Arabidopsis thaliana OX=3702 GN=At1g30700 PE=2 SV=1//0
GH_D10G1822	gnl|BL_ORD_ID|111843 sp|Q8LBI9|EDL16_ARATH Sugar transporter ERD6-like 16 OS=Arabidopsis thaliana OX=3702 GN=At5g18840 PE=2 SV=2//0
GH_D11G0548	gnl|BL_ORD_ID|185327 sp|Q9T071|HXKL2_ARATH Probable hexokinase-like 2 protein OS=Arabidopsis thaliana OX=3702 GN=At4g37840 PE=3 SV=1//2.36422e-172
GH_D11G2652	-//-
GH_D11G3744	-//-
GH_D12G1264	gnl|BL_ORD_ID|391151 sp|A4IJ27|ROGF3_ARATH Rop guanine nucleotide exchange factor 3 OS=Arabidopsis thaliana OX=3702 GN=ROPGEF3 PE=2 SV=1//0
GH_D12G1790	gnl|BL_ORD_ID|48719 sp|Q9LMX7|C78A5_ARATH Cytochrome P450 78A5 OS=Arabidopsis thaliana OX=3702 GN=CYP78A5 PE=2 SV=1//0
GH_D12G1920	gnl|BL_ORD_ID|92041 sp|Q9SLN8|DBR_TOBAC 2-alkenal reductase (NADP(+)-dependent) OS=Nicotiana tabacum OX=4097 GN=DBR PE=1 SV=1//4.10767e-64
GH_D12G2219	gnl|BL_ORD_ID|305030 sp|P9WMZ5|PIMA_MYCTU Phosphatidyl-myo-inositol mannosyltransferase OS=Mycobacterium tuberculosis (strain ATCC 25618 / H37Rv) OX=83332 GN=pimA PE=1 SV=1//9.1302e-11
GH_D12G3000	gnl|BL_ORD_ID|50746 sp|Q02909|CAPP1_SOYBN Phosphoenolpyruvate carboxylase, housekeeping isozyme OS=Glycine max OX=3847 GN=PPC16 PE=2 SV=1//0
GH_D13G0315	gnl|BL_ORD_ID|530118 sp|Q9T020|Y4391_ARATH Probable receptor-like protein kinase At4g39110 OS=Arabidopsis thaliana OX=3702 GN=At4g39110 PE=3 SV=1//0
GH_D13G0632	gnl|BL_ORD_ID|428393 sp|Q0WPR4|SCP34_ARATH Serine carboxypeptidase-like 34 OS=Arabidopsis thaliana OX=3702 GN=SCPL34 PE=2 SV=2//0
GH_D13G0696	gnl|BL_ORD_ID|512147 sp|Q9S7Y7|XYL1_ARATH Alpha-xylosidase 1 OS=Arabidopsis thaliana OX=3702 GN=XYL1 PE=1 SV=1//0
GH_D13G1466	gnl|BL_ORD_ID|3583 sp|Q9FF99|AAP7_ARATH Probable amino acid permease 7 OS=Arabidopsis thaliana OX=3702 GN=AAP7 PE=2 SV=1//1.55427e-176
GH_D13G2377	gnl|BL_ORD_ID|29212 sp|Q00624|ASOL_BRANA L-ascorbate oxidase homolog OS=Brassica napus OX=3708 GN=Bp10 PE=2 SV=1//0

## Sheet: Table S10
Table S10 Overexpressed Aorf27 in tobacco reduced the number and weight of seeds per pod
Transgenic line	Seed pod weight (g)			Seed weight per pod (g)			Number of seeds per pod
	1	2	3	1	2	3	1	2	3
WT	0.1412	0.125	0.1399	0.0786	0.0971	0.0971	1332.2	1765.45	1832.08
35S-cox4-Aorf27-1	0.03	0.0269	0.0542	0.0052	0	0	48	0	0
35S-cox4-Aorf27-3	0.0526	0.0466	0.0334	0	0.0032	0.0043	1	21	56
35S-cox4-Aorf27-8	0.0538	0.0399	0.0374	0.0113	0.0031	0.0024	97	24	15
35S-cox4-Aorf27-9	0.0522	0.0286	0.0539	0.006	0	0.0113	60	0	84

[truncated: 2 more sheets: Table S11, Table S12]
